# Supplementary material for: Characterization of Korean Colorectal Cancer Reveals Novel Driver Gene and Clinically Relevant Mutations
Source: MedComm (2020). 2026 Jan 8;7(1):e70584. doi: 10.1002/mco2.70584 (PMC12783921; doi:10.1002/mco2.70584)
Supplement: Supplementary file 2 — Supplementary Table 5. List of specific mutations according to clinical variables. [file MCO2-7-e70584-s002.xlsx]

## Sheet: Hpyer_mutated
Supplementary Table 5. List of specific mutations according to clinical variables.
Two-sided P values for between group comparisons were Chi square tests for categorical variables.
Hugo_Symbol	Hyper	Non_hyper	pval	odds ratio	confidence interval up	confidence interval low
CELSR3	13	3	6.15932e-14	136.774	993.926	27.5343
HELZ2	13	3	6.15932e-14	136.774	993.926	27.5343
CCDC150	11	0	9.73296e-14	Inf	Inf	48.2223
ZNF469	17	20	1.82965e-13	129.388	5470.69	18.4807
DNAH9	13	4	2.55067e-13	103.689	612.866	22.9518
LTN1	13	4	2.55067e-13	103.689	612.866	22.9518
CEP164	12	2	3.13622e-13	158.692	1924.2	27.6249
UBR5	12	2	3.13622e-13	158.692	1924.2	27.6249
ZNF462	12	2	3.13622e-13	158.692	1924.2	27.6249
CDH23	13	5	8.94603e-13	83.2506	442.106	19.6669
CELSR1	13	5	8.94603e-13	83.2506	442.106	19.6669
PRKDC	13	5	8.94603e-13	83.2506	442.106	19.6669
MTCL1	12	3	1.5207e-12	106.622	761.92	22.0503
DNHD1	14	9	2.18292e-12	62.1451	312.779	15.7526
TAF1B	10	0	2.27508e-12	Inf	Inf	38.8919
USP48	10	0	2.27508e-12	Inf	Inf	38.8919
MDN1	13	6	2.75962e-12	69.6637	345.199	17.2089
RELN	13	6	2.75962e-12	69.6637	345.199	17.2089
MYO15B	16	22	2.02752e-11	55.0539	525.226	11.7748
ACVR2A	10	1	2.40526e-11	201.698	8989.69	24.2235
CRYBG3	10	1	2.40526e-11	201.698	8989.69	24.2235
CWF19L2	10	1	2.40526e-11	201.698	8989.69	24.2235
SMAP1	10	1	2.40526e-11	201.698	8989.69	24.2235
SRRM2	10	1	2.40526e-11	201.698	8989.69	24.2235
TG	10	1	2.40526e-11	201.698	8989.69	24.2235
ZNF518A	10	1	2.40526e-11	201.698	8989.69	24.2235
HMCN2	14	12	2.41711e-11	46.3659	223.455	12.2731
ZNF66	11	3	3.18702e-11	85.1264	574.861	17.7453
ZNF831	11	3	3.18702e-11	85.1264	574.861	17.7453
CLCN1	9	0	4.75239e-11	Inf	Inf	31.2825
CTDP1	9	0	4.75239e-11	Inf	Inf	31.2825
KNL1	9	0	4.75239e-11	Inf	Inf	31.2825
MLH3	9	0	4.75239e-11	Inf	Inf	31.2825
MYOM3	9	0	4.75239e-11	Inf	Inf	31.2825
NIFKP6	9	0	4.75239e-11	Inf	Inf	31.2825
PLA2G7	9	0	4.75239e-11	Inf	Inf	31.2825
PSME4	9	0	4.75239e-11	Inf	Inf	31.2825
BOD1L1	11	4	1.15331e-10	63.9131	349.75	14.7758
COL5A3	11	4	1.15331e-10	63.9131	349.75	14.7758
FREM1	11	4	1.15331e-10	63.9131	349.75	14.7758
CENPF	10	2	1.38677e-10	101.682	1094.34	17.9135
DSP	10	2	1.38677e-10	101.682	1094.34	17.9135
FSTL4	10	2	1.38677e-10	101.682	1094.34	17.9135
FTOP1	10	2	1.38677e-10	101.682	1094.34	17.9135
HNRNPA1P41	10	2	1.38677e-10	101.682	1094.34	17.9135
JCAD	10	2	1.38677e-10	101.682	1094.34	17.9135
MYO9A	10	2	1.38677e-10	101.682	1094.34	17.9135
PCNT	10	2	1.38677e-10	101.682	1094.34	17.9135
TRPM2	10	2	1.38677e-10	101.682	1094.34	17.9135
UBR4	10	2	1.38677e-10	101.682	1094.34	17.9135
WDR87	10	2	1.38677e-10	101.682	1094.34	17.9135
CROCC	11	5	3.56085e-10	51.2606	249.1	12.6527
FAT1	11	5	3.56085e-10	51.2606	249.1	12.6527
PNPLA7	11	5	3.56085e-10	51.2606	249.1	12.6527
ADGRD2	9	1	4.54763e-10	163.084	7383.24	19.4277
ANKRD12	9	1	4.54763e-10	163.084	7383.24	19.4277
CEP192	9	1	4.54763e-10	163.084	7383.24	19.4277
GIGYF1	9	1	4.54763e-10	163.084	7383.24	19.4277
HOMEZ	9	1	4.54763e-10	163.084	7383.24	19.4277
IMPG1	9	1	4.54763e-10	163.084	7383.24	19.4277
LMAN1	9	1	4.54763e-10	163.084	7383.24	19.4277
LMO7	9	1	4.54763e-10	163.084	7383.24	19.4277
MEGF6	9	1	4.54763e-10	163.084	7383.24	19.4277
MOV10L1	9	1	4.54763e-10	163.084	7383.24	19.4277
NPHP1	9	1	4.54763e-10	163.084	7383.24	19.4277
RANBP17	9	1	4.54763e-10	163.084	7383.24	19.4277
RPL22	9	1	4.54763e-10	163.084	7383.24	19.4277
SERPINB10	9	1	4.54763e-10	163.084	7383.24	19.4277
TDRD9	9	1	4.54763e-10	163.084	7383.24	19.4277
COL4A4	10	3	5.77349e-10	68.2588	457.234	14.2675
NBAS	10	3	5.77349e-10	68.2588	457.234	14.2675
PKD1L1	10	3	5.77349e-10	68.2588	457.234	14.2675
PKD1L3	10	3	5.77349e-10	68.2588	457.234	14.2675
SPEF2	10	3	5.77349e-10	68.2588	457.234	14.2675
DNAH17	12	9	8.14476e-10	35.9397	147.7	9.97072
SPEG	12	9	8.14476e-10	35.9397	147.7	9.97072
AL022313.4	8	0	8.98202e-10	Inf	Inf	24.9141
AL135790.1	8	0	8.98202e-10	Inf	Inf	24.9141
AL356289.2	8	0	8.98202e-10	Inf	Inf	24.9141
AMER3	8	0	8.98202e-10	Inf	Inf	24.9141
ARHGAP27	8	0	8.98202e-10	Inf	Inf	24.9141
CEP120	8	0	8.98202e-10	Inf	Inf	24.9141
CFAP57	8	0	8.98202e-10	Inf	Inf	24.9141
CSNKA2IP	8	0	8.98202e-10	Inf	Inf	24.9141
IGF2R	8	0	8.98202e-10	Inf	Inf	24.9141
IL7R	8	0	8.98202e-10	Inf	Inf	24.9141
LINS1	8	0	8.98202e-10	Inf	Inf	24.9141
PLCZ1	8	0	8.98202e-10	Inf	Inf	24.9141
SGO2	8	0	8.98202e-10	Inf	Inf	24.9141
SIX5	8	0	8.98202e-10	Inf	Inf	24.9141
SLC14A1	8	0	8.98202e-10	Inf	Inf	24.9141
TFAM	8	0	8.98202e-10	Inf	Inf	24.9141
TTLL6	8	0	8.98202e-10	Inf	Inf	24.9141
ZNF732	8	0	8.98202e-10	Inf	Inf	24.9141
MACF1	11	6	9.73265e-10	42.7562	190.822	11.0675
MALRD1	11	6	9.73265e-10	42.7562	190.822	11.0675
ABCA13	13	14	1.64603e-09	29.4985	122.25	8.43941
FAT3	13	14	1.64603e-09	29.4985	122.25	8.43941
DNAH7	12	10	1.73577e-09	32.2884	129.643	9.11746
CPAMD8	10	4	1.94104e-09	51.3833	278.775	11.8702
CSMD2	10	4	1.94104e-09	51.3833	278.775	11.8702
DNAH12	10	4	1.94104e-09	51.3833	278.775	11.8702
ITPRID1	10	4	1.94104e-09	51.3833	278.775	11.8702
MYH13	10	4	1.94104e-09	51.3833	278.775	11.8702
OTOF	10	4	1.94104e-09	51.3833	278.775	11.8702
ZC3H13	10	4	1.94104e-09	51.3833	278.775	11.8702
AC012400.1	9	2	2.39296e-09	82.0941	888.185	14.3374
AC092170.1	9	2	2.39296e-09	82.0941	888.185	14.3374
C2CD3	9	2	2.39296e-09	82.0941	888.185	14.3374
CATSPER1	9	2	2.39296e-09	82.0941	888.185	14.3374
CEP170B	9	2	2.39296e-09	82.0941	888.185	14.3374
CNTRL	9	2	2.39296e-09	82.0941	888.185	14.3374
DIAPH3	9	2	2.39296e-09	82.0941	888.185	14.3374
ESPNL	9	2	2.39296e-09	82.0941	888.185	14.3374
KIAA1671	9	2	2.39296e-09	82.0941	888.185	14.3374
LMTK2	9	2	2.39296e-09	82.0941	888.185	14.3374
NCOA3	9	2	2.39296e-09	82.0941	888.185	14.3374
PNPLA1	9	2	2.39296e-09	82.0941	888.185	14.3374
PODN	9	2	2.39296e-09	82.0941	888.185	14.3374
RPL14	9	2	2.39296e-09	82.0941	888.185	14.3374
SDCBPP2	9	2	2.39296e-09	82.0941	888.185	14.3374
SMC6	9	2	2.39296e-09	82.0941	888.185	14.3374
SPEN	9	2	2.39296e-09	82.0941	888.185	14.3374
SPINK5	9	2	2.39296e-09	82.0941	888.185	14.3374
SYNPO2L	9	2	2.39296e-09	82.0941	888.185	14.3374
ZFHX2	9	2	2.39296e-09	82.0941	888.185	14.3374
TPTE	11	7	2.41384e-09	36.6336	153.88	9.82773
ASXL1	12	11	3.51519e-09	29.2782	115.584	8.39226
WDFY4	12	11	3.51519e-09	29.2782	115.584	8.39226
CUBN	11	8	5.52838e-09	32.053	129.162	8.82809
VCAN	11	8	5.52838e-09	32.053	129.162	8.82809
DST	12	12	6.80813e-09	26.7554	103.652	7.76793
ACTN3	8	1	7.70362e-09	131.637	6056	15.4159
ATG2B	8	1	7.70362e-09	131.637	6056	15.4159
C5	8	1	7.70362e-09	131.637	6056	15.4159
CASP5	8	1	7.70362e-09	131.637	6056	15.4159
CCDC178	8	1	7.70362e-09	131.637	6056	15.4159
DSG1	8	1	7.70362e-09	131.637	6056	15.4159
EGF	8	1	7.70362e-09	131.637	6056	15.4159
FANCM	8	1	7.70362e-09	131.637	6056	15.4159
FGD6	8	1	7.70362e-09	131.637	6056	15.4159
FHAD1	8	1	7.70362e-09	131.637	6056	15.4159
KIAA2026	8	1	7.70362e-09	131.637	6056	15.4159
LRRIQ1	8	1	7.70362e-09	131.637	6056	15.4159
MAPKBP1	8	1	7.70362e-09	131.637	6056	15.4159
MSH6	8	1	7.70362e-09	131.637	6056	15.4159
NAV2	8	1	7.70362e-09	131.637	6056	15.4159
NCAPD3	8	1	7.70362e-09	131.637	6056	15.4159
OVCH1	8	1	7.70362e-09	131.637	6056	15.4159
P2RX7	8	1	7.70362e-09	131.637	6056	15.4159
PRTG	8	1	7.70362e-09	131.637	6056	15.4159
RPS10P28	8	1	7.70362e-09	131.637	6056	15.4159
SALL2	8	1	7.70362e-09	131.637	6056	15.4159
SCUBE3	8	1	7.70362e-09	131.637	6056	15.4159
SLFN12	8	1	7.70362e-09	131.637	6056	15.4159
TEP1	8	1	7.70362e-09	131.637	6056	15.4159
THADA	8	1	7.70362e-09	131.637	6056	15.4159
TM9SF3	8	1	7.70362e-09	131.637	6056	15.4159
ULK4	8	1	7.70362e-09	131.637	6056	15.4159
WWC2	8	1	7.70362e-09	131.637	6056	15.4159
ZNF516	8	1	7.70362e-09	131.637	6056	15.4159
LRP2	13	17	9.04617e-09	23.9869	96.9524	7.01844
ABCA7	9	3	9.15581e-09	54.9972	367.953	11.4099
COL27A1	9	3	9.15581e-09	54.9972	367.953	11.4099
COL7A1	9	3	9.15581e-09	54.9972	367.953	11.4099
DOCK8	9	3	9.15581e-09	54.9972	367.953	11.4099
KCNMA1	9	3	9.15581e-09	54.9972	367.953	11.4099
KIAA2012	9	3	9.15581e-09	54.9972	367.953	11.4099
LAMA3	9	3	9.15581e-09	54.9972	367.953	11.4099
LAMC3	9	3	9.15581e-09	54.9972	367.953	11.4099
PRDX2P2	9	3	9.15581e-09	54.9972	367.953	11.4099
PRRC2A	9	3	9.15581e-09	54.9972	367.953	11.4099
PZP	9	3	9.15581e-09	54.9972	367.953	11.4099
SCN10A	9	3	9.15581e-09	54.9972	367.953	11.4099
TACC2	9	3	9.15581e-09	54.9972	367.953	11.4099
TNFAIP6	9	3	9.15581e-09	54.9972	367.953	11.4099
TTC6	9	3	9.15581e-09	54.9972	367.953	11.4099
TTN	18	59	1.16748e-08	Inf	Inf	8.46535
ANK2	11	9	1.1845e-08	28.411	111.194	8.00699
C4orf54	11	9	1.1845e-08	28.411	111.194	8.00699
LAMA5	11	9	1.1845e-08	28.411	111.194	8.00699
AXIN2	10	6	1.43198e-08	34.2502	148.688	8.88696
CEP290	10	6	1.43198e-08	34.2502	148.688	8.88696
F5	10	6	1.43198e-08	34.2502	148.688	8.88696
NCOR2	10	6	1.43198e-08	34.2502	148.688	8.88696
PCNX2	10	6	1.43198e-08	34.2502	148.688	8.88696
SETX	10	6	1.43198e-08	34.2502	148.688	8.88696
TBCD	10	6	1.43198e-08	34.2502	148.688	8.88696
TMEM132C	10	6	1.43198e-08	34.2502	148.688	8.88696
TNK2	10	6	1.43198e-08	34.2502	148.688	8.88696
ACOXL	7	0	1.55144e-08	Inf	Inf	19.5148
ADAMTS8	7	0	1.55144e-08	Inf	Inf	19.5148
AOC1	7	0	1.55144e-08	Inf	Inf	19.5148
C17orf80	7	0	1.55144e-08	Inf	Inf	19.5148
CCDC171	7	0	1.55144e-08	Inf	Inf	19.5148
CCDC7	7	0	1.55144e-08	Inf	Inf	19.5148
CEP152	7	0	1.55144e-08	Inf	Inf	19.5148
CLSTN1	7	0	1.55144e-08	Inf	Inf	19.5148
CYP4V2	7	0	1.55144e-08	Inf	Inf	19.5148
GDPD4	7	0	1.55144e-08	Inf	Inf	19.5148
GPR161	7	0	1.55144e-08	Inf	Inf	19.5148
HECW2	7	0	1.55144e-08	Inf	Inf	19.5148
KDM4C	7	0	1.55144e-08	Inf	Inf	19.5148
KIDINS220	7	0	1.55144e-08	Inf	Inf	19.5148
L1TD1	7	0	1.55144e-08	Inf	Inf	19.5148
LRRC49	7	0	1.55144e-08	Inf	Inf	19.5148
MAML2	7	0	1.55144e-08	Inf	Inf	19.5148
NDUFA10	7	0	1.55144e-08	Inf	Inf	19.5148
PCDH1	7	0	1.55144e-08	Inf	Inf	19.5148
POLE	7	0	1.55144e-08	Inf	Inf	19.5148
QRICH1	7	0	1.55144e-08	Inf	Inf	19.5148
RNU6-369P	7	0	1.55144e-08	Inf	Inf	19.5148
SCAF4	7	0	1.55144e-08	Inf	Inf	19.5148
SPECC1	7	0	1.55144e-08	Inf	Inf	19.5148
SUCO	7	0	1.55144e-08	Inf	Inf	19.5148
TBC1D23	7	0	1.55144e-08	Inf	Inf	19.5148
TBX4	7	0	1.55144e-08	Inf	Inf	19.5148
TGM5	7	0	1.55144e-08	Inf	Inf	19.5148
XPOT	7	0	1.55144e-08	Inf	Inf	19.5148
ALMS1	11	10	2.39785e-08	25.5027	97.3739	7.32237
DNAH11	11	10	2.39785e-08	25.5027	97.3739	7.32237
FSIP2	11	10	2.39785e-08	25.5027	97.3739	7.32237
AKAP13	9	4	2.84574e-08	41.3525	220.883	9.48446
ALDH1L1	9	4	2.84574e-08	41.3525	220.883	9.48446
COL18A1	9	4	2.84574e-08	41.3525	220.883	9.48446
CPLANE1	9	4	2.84574e-08	41.3525	220.883	9.48446
KCNN3	9	4	2.84574e-08	41.3525	220.883	9.48446
LAMA1	9	4	2.84574e-08	41.3525	220.883	9.48446
LRRIQ3	9	4	2.84574e-08	41.3525	220.883	9.48446
MROH2A	9	4	2.84574e-08	41.3525	220.883	9.48446
PREX1	9	4	2.84574e-08	41.3525	220.883	9.48446
FCGBP	15	32	3.08149e-08	22.4504	127.755	5.88115
ABCA12	10	7	3.33862e-08	29.3022	120.443	7.88756
AC099489.1	10	7	3.33862e-08	29.3022	120.443	7.88756
CNOT2	10	7	3.33862e-08	29.3022	120.443	7.88756
DNAH2	10	7	3.33862e-08	29.3022	120.443	7.88756
MXRA5	10	7	3.33862e-08	29.3022	120.443	7.88756
PIEZO2	10	7	3.33862e-08	29.3022	120.443	7.88756
RNF213	10	7	3.33862e-08	29.3022	120.443	7.88756
SCN4A	10	7	3.33862e-08	29.3022	120.443	7.88756
ASCC3	8	2	3.66991e-08	66.1883	705.106	11.349
ASTE1	8	2	3.66991e-08	66.1883	705.106	11.349
CR1	8	2	3.66991e-08	66.1883	705.106	11.349
ELP1	8	2	3.66991e-08	66.1883	705.106	11.349
FER1L5	8	2	3.66991e-08	66.1883	705.106	11.349
GOLGB1	8	2	3.66991e-08	66.1883	705.106	11.349
GRM8	8	2	3.66991e-08	66.1883	705.106	11.349
HNRNPA1P44	8	2	3.66991e-08	66.1883	705.106	11.349
IL17RD	8	2	3.66991e-08	66.1883	705.106	11.349
LRRK1	8	2	3.66991e-08	66.1883	705.106	11.349
MYO7B	8	2	3.66991e-08	66.1883	705.106	11.349
PLA2R1	8	2	3.66991e-08	66.1883	705.106	11.349
PLEKHM1P1	8	2	3.66991e-08	66.1883	705.106	11.349
PLG	8	2	3.66991e-08	66.1883	705.106	11.349
RAB11FIP5	8	2	3.66991e-08	66.1883	705.106	11.349
RIF1	8	2	3.66991e-08	66.1883	705.106	11.349
SYCP1	8	2	3.66991e-08	66.1883	705.106	11.349
UPF3A	8	2	3.66991e-08	66.1883	705.106	11.349
CCDC168	14	26	4.22361e-08	20.0899	90.3724	5.74562
SYNE1	15	33	4.39941e-08	21.6371	122.852	5.67671
APOB	11	11	4.62212e-08	23.1279	86.5294	6.7384
DCDC1	11	11	4.62212e-08	23.1279	86.5294	6.7384
RYR3	11	11	4.62212e-08	23.1279	86.5294	6.7384
DNAH8	12	16	6.72432e-08	19.7515	73.5976	5.94905
DCHS2	10	8	7.21017e-08	25.6113	100.649	7.08548
DNAH10	10	8	7.21017e-08	25.6113	100.649	7.08548
DSPP	10	8	7.21017e-08	25.6113	100.649	7.08548
HSPG2	10	8	7.21017e-08	25.6113	100.649	7.08548
AC007389.3	9	5	7.61867e-08	33.119	154.753	8.11771
AC025588.1	9	5	7.61867e-08	33.119	154.753	8.11771
ADAMTS9	9	5	7.61867e-08	33.119	154.753	8.11771
ANKRD11	9	5	7.61867e-08	33.119	154.753	8.11771
DNAH3	9	5	7.61867e-08	33.119	154.753	8.11771
DNAH6	9	5	7.61867e-08	33.119	154.753	8.11771
FLT4	9	5	7.61867e-08	33.119	154.753	8.11771
PKHD1	9	5	7.61867e-08	33.119	154.753	8.11771
FREM2	11	12	8.53684e-08	21.106	77.8302	6.23734
SYNE2	11	12	8.53684e-08	21.106	77.8302	6.23734
TNXB	11	12	8.53684e-08	21.106	77.8302	6.23734
ZFHX4	12	17	1.10989e-07	18.5047	68.4411	5.61126
AASDH	7	1	1.17828e-07	105.525	4942.13	12.0156
ABO	7	1	1.17828e-07	105.525	4942.13	12.0156
AC010503.4	7	1	1.17828e-07	105.525	4942.13	12.0156
ADGRE1	7	1	1.17828e-07	105.525	4942.13	12.0156
AL356413.1	7	1	1.17828e-07	105.525	4942.13	12.0156
ANKMY1	7	1	1.17828e-07	105.525	4942.13	12.0156
C2orf73	7	1	1.17828e-07	105.525	4942.13	12.0156
CC2D2B	7	1	1.17828e-07	105.525	4942.13	12.0156
CCHCR1	7	1	1.17828e-07	105.525	4942.13	12.0156
CD109	7	1	1.17828e-07	105.525	4942.13	12.0156
CHGB	7	1	1.17828e-07	105.525	4942.13	12.0156
CLCNKA	7	1	1.17828e-07	105.525	4942.13	12.0156
COBL	7	1	1.17828e-07	105.525	4942.13	12.0156
DIPK1C	7	1	1.17828e-07	105.525	4942.13	12.0156
DSEL	7	1	1.17828e-07	105.525	4942.13	12.0156
EFHB	7	1	1.17828e-07	105.525	4942.13	12.0156
FLT3	7	1	1.17828e-07	105.525	4942.13	12.0156
FNIP1	7	1	1.17828e-07	105.525	4942.13	12.0156
GAS2L2	7	1	1.17828e-07	105.525	4942.13	12.0156
GDF7	7	1	1.17828e-07	105.525	4942.13	12.0156
GHR	7	1	1.17828e-07	105.525	4942.13	12.0156
KIR3DL2	7	1	1.17828e-07	105.525	4942.13	12.0156
MED25	7	1	1.17828e-07	105.525	4942.13	12.0156
MYO1A	7	1	1.17828e-07	105.525	4942.13	12.0156
NDUFC2	7	1	1.17828e-07	105.525	4942.13	12.0156
NLRP4	7	1	1.17828e-07	105.525	4942.13	12.0156
NPM1P49	7	1	1.17828e-07	105.525	4942.13	12.0156
NRIP1	7	1	1.17828e-07	105.525	4942.13	12.0156
NYNRIN	7	1	1.17828e-07	105.525	4942.13	12.0156
OR5B12	7	1	1.17828e-07	105.525	4942.13	12.0156
OR6C76	7	1	1.17828e-07	105.525	4942.13	12.0156
PEAK1	7	1	1.17828e-07	105.525	4942.13	12.0156
PGBD1	7	1	1.17828e-07	105.525	4942.13	12.0156
PLEKHA6	7	1	1.17828e-07	105.525	4942.13	12.0156
PODXL	7	1	1.17828e-07	105.525	4942.13	12.0156
PPARGC1B	7	1	1.17828e-07	105.525	4942.13	12.0156
PPP1R9A	7	1	1.17828e-07	105.525	4942.13	12.0156
PTPN21	7	1	1.17828e-07	105.525	4942.13	12.0156
RBM19	7	1	1.17828e-07	105.525	4942.13	12.0156
SLC22A14	7	1	1.17828e-07	105.525	4942.13	12.0156
SLC36A3	7	1	1.17828e-07	105.525	4942.13	12.0156
SYCP2L	7	1	1.17828e-07	105.525	4942.13	12.0156
SYNE3	7	1	1.17828e-07	105.525	4942.13	12.0156
TMEM145	7	1	1.17828e-07	105.525	4942.13	12.0156
TRAPPC8	7	1	1.17828e-07	105.525	4942.13	12.0156
TTBK2	7	1	1.17828e-07	105.525	4942.13	12.0156
TTC21A	7	1	1.17828e-07	105.525	4942.13	12.0156
TTC29	7	1	1.17828e-07	105.525	4942.13	12.0156
UNC93A	7	1	1.17828e-07	105.525	4942.13	12.0156
USP40	7	1	1.17828e-07	105.525	4942.13	12.0156
VPS13D	7	1	1.17828e-07	105.525	4942.13	12.0156
WFS1	7	1	1.17828e-07	105.525	4942.13	12.0156
YTHDC2	7	1	1.17828e-07	105.525	4942.13	12.0156
ZC3H18	7	1	1.17828e-07	105.525	4942.13	12.0156
ZC3HAV1	7	1	1.17828e-07	105.525	4942.13	12.0156
ZNF577	7	1	1.17828e-07	105.525	4942.13	12.0156
ADAMTS10	8	3	1.28182e-07	44.3059	298.245	9.0172
CNTN6	8	3	1.28182e-07	44.3059	298.245	9.0172
CRB2	8	3	1.28182e-07	44.3059	298.245	9.0172
CSPP1	8	3	1.28182e-07	44.3059	298.245	9.0172
DLEC1	8	3	1.28182e-07	44.3059	298.245	9.0172
DOCK3	8	3	1.28182e-07	44.3059	298.245	9.0172
DOP1B	8	3	1.28182e-07	44.3059	298.245	9.0172
DYNC1H1	8	3	1.28182e-07	44.3059	298.245	9.0172
EML6	8	3	1.28182e-07	44.3059	298.245	9.0172
GRIN3B	8	3	1.28182e-07	44.3059	298.245	9.0172
MAML3	8	3	1.28182e-07	44.3059	298.245	9.0172
MIS18BP1	8	3	1.28182e-07	44.3059	298.245	9.0172
MON2	8	3	1.28182e-07	44.3059	298.245	9.0172
MYO7A	8	3	1.28182e-07	44.3059	298.245	9.0172
NOTCH4	8	3	1.28182e-07	44.3059	298.245	9.0172
PARP14	8	3	1.28182e-07	44.3059	298.245	9.0172
PLCL1	8	3	1.28182e-07	44.3059	298.245	9.0172
SEC63	8	3	1.28182e-07	44.3059	298.245	9.0172
ADGRV1	10	9	1.46072e-07	22.7091	86.2661	6.42483
LRP1	10	9	1.46072e-07	22.7091	86.2661	6.42483
PTPRQ	10	9	1.46072e-07	22.7091	86.2661	6.42483
OBSCN	13	23	1.47281e-07	17.1987	67.6162	5.17713
NEB	11	13	1.51842e-07	19.4122	70.5379	5.80078
ABCA4	9	6	1.82078e-07	27.5549	118.665	7.09149
COL15A1	9	6	1.82078e-07	27.5549	118.665	7.09149
DNAH1	9	6	1.82078e-07	27.5549	118.665	7.09149
LCORL	9	6	1.82078e-07	27.5549	118.665	7.09149
RNF43	9	6	1.82078e-07	27.5549	118.665	7.09149
VWDE	9	6	1.82078e-07	27.5549	118.665	7.09149
Z77249.2	9	6	1.82078e-07	27.5549	118.665	7.09149
AC074257.1	6	0	2.46937e-07	Inf	Inf	14.8855
AC108519.1	6	0	2.46937e-07	Inf	Inf	14.8855
ADGRG6	6	0	2.46937e-07	Inf	Inf	14.8855
AFDN	6	0	2.46937e-07	Inf	Inf	14.8855
ANKRD30B	6	0	2.46937e-07	Inf	Inf	14.8855
AQP12B	6	0	2.46937e-07	Inf	Inf	14.8855
ARHGAP17	6	0	2.46937e-07	Inf	Inf	14.8855
ARHGEF4	6	0	2.46937e-07	Inf	Inf	14.8855
BAZ2B	6	0	2.46937e-07	Inf	Inf	14.8855
BBS2	6	0	2.46937e-07	Inf	Inf	14.8855
BBS4	6	0	2.46937e-07	Inf	Inf	14.8855
C14orf39	6	0	2.46937e-07	Inf	Inf	14.8855
C9orf50	6	0	2.46937e-07	Inf	Inf	14.8855
CC2D2A	6	0	2.46937e-07	Inf	Inf	14.8855
CCDC66	6	0	2.46937e-07	Inf	Inf	14.8855
CCZ1B	6	0	2.46937e-07	Inf	Inf	14.8855
CD177	6	0	2.46937e-07	Inf	Inf	14.8855
CDSN	6	0	2.46937e-07	Inf	Inf	14.8855
CEP126	6	0	2.46937e-07	Inf	Inf	14.8855
CHD1L	6	0	2.46937e-07	Inf	Inf	14.8855
CLEC2D	6	0	2.46937e-07	Inf	Inf	14.8855
CLIC4P2	6	0	2.46937e-07	Inf	Inf	14.8855
CR2	6	0	2.46937e-07	Inf	Inf	14.8855
DENND2B	6	0	2.46937e-07	Inf	Inf	14.8855
DGKZ	6	0	2.46937e-07	Inf	Inf	14.8855
DIS3	6	0	2.46937e-07	Inf	Inf	14.8855
DMKN	6	0	2.46937e-07	Inf	Inf	14.8855
EIF4G3	6	0	2.46937e-07	Inf	Inf	14.8855
ESPL1	6	0	2.46937e-07	Inf	Inf	14.8855
ESRRB	6	0	2.46937e-07	Inf	Inf	14.8855
ETNPPL	6	0	2.46937e-07	Inf	Inf	14.8855
EXPH5	6	0	2.46937e-07	Inf	Inf	14.8855
FAM214A	6	0	2.46937e-07	Inf	Inf	14.8855
FAM98B	6	0	2.46937e-07	Inf	Inf	14.8855
FUT6	6	0	2.46937e-07	Inf	Inf	14.8855
G6PC2	6	0	2.46937e-07	Inf	Inf	14.8855
GEMIN5	6	0	2.46937e-07	Inf	Inf	14.8855
GPLD1	6	0	2.46937e-07	Inf	Inf	14.8855
HLA-DQA1	6	0	2.46937e-07	Inf	Inf	14.8855
HLA-DQB1	6	0	2.46937e-07	Inf	Inf	14.8855
HSD17B4	6	0	2.46937e-07	Inf	Inf	14.8855
HTR3A	6	0	2.46937e-07	Inf	Inf	14.8855
IGFALS	6	0	2.46937e-07	Inf	Inf	14.8855
INAVA	6	0	2.46937e-07	Inf	Inf	14.8855
IQCE	6	0	2.46937e-07	Inf	Inf	14.8855
ITGA1	6	0	2.46937e-07	Inf	Inf	14.8855
ITGA6	6	0	2.46937e-07	Inf	Inf	14.8855
KCNA10	6	0	2.46937e-07	Inf	Inf	14.8855
KDM5B	6	0	2.46937e-07	Inf	Inf	14.8855
KLHL29	6	0	2.46937e-07	Inf	Inf	14.8855
KRR1	6	0	2.46937e-07	Inf	Inf	14.8855
LAMB2	6	0	2.46937e-07	Inf	Inf	14.8855
LINC02271	6	0	2.46937e-07	Inf	Inf	14.8855
LRIG1	6	0	2.46937e-07	Inf	Inf	14.8855
LY75-CD302	6	0	2.46937e-07	Inf	Inf	14.8855
MAPK8IP3	6	0	2.46937e-07	Inf	Inf	14.8855
MCC	6	0	2.46937e-07	Inf	Inf	14.8855
MICA	6	0	2.46937e-07	Inf	Inf	14.8855
MORC1	6	0	2.46937e-07	Inf	Inf	14.8855
MSH5	6	0	2.46937e-07	Inf	Inf	14.8855
NAT10	6	0	2.46937e-07	Inf	Inf	14.8855
NCAPG	6	0	2.46937e-07	Inf	Inf	14.8855
NEK10	6	0	2.46937e-07	Inf	Inf	14.8855
NEURL4	6	0	2.46937e-07	Inf	Inf	14.8855
NUP62	6	0	2.46937e-07	Inf	Inf	14.8855
NWD2	6	0	2.46937e-07	Inf	Inf	14.8855
OR13C5	6	0	2.46937e-07	Inf	Inf	14.8855
OR2B6	6	0	2.46937e-07	Inf	Inf	14.8855
OR3A2	6	0	2.46937e-07	Inf	Inf	14.8855
PHLPP2	6	0	2.46937e-07	Inf	Inf	14.8855
PMFBP1	6	0	2.46937e-07	Inf	Inf	14.8855
PRAC2	6	0	2.46937e-07	Inf	Inf	14.8855
PRIM2	6	0	2.46937e-07	Inf	Inf	14.8855
PROM1	6	0	2.46937e-07	Inf	Inf	14.8855
PROSER3	6	0	2.46937e-07	Inf	Inf	14.8855
PTPRB	6	0	2.46937e-07	Inf	Inf	14.8855
RAI1	6	0	2.46937e-07	Inf	Inf	14.8855
RFX8	6	0	2.46937e-07	Inf	Inf	14.8855
RHBG	6	0	2.46937e-07	Inf	Inf	14.8855
RTTN	6	0	2.46937e-07	Inf	Inf	14.8855
SERPINI2	6	0	2.46937e-07	Inf	Inf	14.8855
SLC12A4	6	0	2.46937e-07	Inf	Inf	14.8855
SLC52A3	6	0	2.46937e-07	Inf	Inf	14.8855
SLCO5A1	6	0	2.46937e-07	Inf	Inf	14.8855
SLFN11	6	0	2.46937e-07	Inf	Inf	14.8855
SP110	6	0	2.46937e-07	Inf	Inf	14.8855
SPATA1	6	0	2.46937e-07	Inf	Inf	14.8855
SRBD1	6	0	2.46937e-07	Inf	Inf	14.8855
STAMBPL1	6	0	2.46937e-07	Inf	Inf	14.8855
STARD13	6	0	2.46937e-07	Inf	Inf	14.8855
STK31	6	0	2.46937e-07	Inf	Inf	14.8855
STON1	6	0	2.46937e-07	Inf	Inf	14.8855
STXBP3	6	0	2.46937e-07	Inf	Inf	14.8855
SUN2	6	0	2.46937e-07	Inf	Inf	14.8855
SYNJ2	6	0	2.46937e-07	Inf	Inf	14.8855
SYTL3	6	0	2.46937e-07	Inf	Inf	14.8855
TAF3	6	0	2.46937e-07	Inf	Inf	14.8855
TAS1R1	6	0	2.46937e-07	Inf	Inf	14.8855
TAS2R38	6	0	2.46937e-07	Inf	Inf	14.8855
TAS2R46	6	0	2.46937e-07	Inf	Inf	14.8855
TBC1D14	6	0	2.46937e-07	Inf	Inf	14.8855
TBC1D8	6	0	2.46937e-07	Inf	Inf	14.8855
TDRD1	6	0	2.46937e-07	Inf	Inf	14.8855
TIGD6	6	0	2.46937e-07	Inf	Inf	14.8855
TLR10	6	0	2.46937e-07	Inf	Inf	14.8855
TMBIM4	6	0	2.46937e-07	Inf	Inf	14.8855
TMEM245	6	0	2.46937e-07	Inf	Inf	14.8855
TRIM45	6	0	2.46937e-07	Inf	Inf	14.8855
TRIM69	6	0	2.46937e-07	Inf	Inf	14.8855
TYW1B	6	0	2.46937e-07	Inf	Inf	14.8855
VNN1	6	0	2.46937e-07	Inf	Inf	14.8855
WDR63	6	0	2.46937e-07	Inf	Inf	14.8855
ZBTB21	6	0	2.46937e-07	Inf	Inf	14.8855
ZMYM2	6	0	2.46937e-07	Inf	Inf	14.8855
ZMYM6	6	0	2.46937e-07	Inf	Inf	14.8855
ZNF225	6	0	2.46937e-07	Inf	Inf	14.8855
ZNF276	6	0	2.46937e-07	Inf	Inf	14.8855
ZNF34	6	0	2.46937e-07	Inf	Inf	14.8855
ZNF474	6	0	2.46937e-07	Inf	Inf	14.8855
PKD1	11	14	2.61187e-07	17.9545	64.4923	5.41774
DMD	10	10	2.80299e-07	20.3888	75.4312	5.8735
SCN7A	10	10	2.80299e-07	20.3888	75.4312	5.8735
USH2A	12	19	2.82403e-07	16.4037	59.8793	5.02941
ABCA1	8	4	3.66234e-07	33.2731	178.785	7.48859
ADAMTSL1	8	4	3.66234e-07	33.2731	178.785	7.48859
ANKRD31	8	4	3.66234e-07	33.2731	178.785	7.48859
BIRC6	8	4	3.66234e-07	33.2731	178.785	7.48859
CLTCL1	8	4	3.66234e-07	33.2731	178.785	7.48859
ERICH6	8	4	3.66234e-07	33.2731	178.785	7.48859
FREM3	8	4	3.66234e-07	33.2731	178.785	7.48859
IGSF9B	8	4	3.66234e-07	33.2731	178.785	7.48859
LAMA4	8	4	3.66234e-07	33.2731	178.785	7.48859
MAGEL2	8	4	3.66234e-07	33.2731	178.785	7.48859
MGA	8	4	3.66234e-07	33.2731	178.785	7.48859
OR7E24	8	4	3.66234e-07	33.2731	178.785	7.48859
SMARCA4	8	4	3.66234e-07	33.2731	178.785	7.48859
SPATA31E1	8	4	3.66234e-07	33.2731	178.785	7.48859
TCERG1	8	4	3.66234e-07	33.2731	178.785	7.48859
TNN	8	4	3.66234e-07	33.2731	178.785	7.48859
COL6A5	9	7	3.97767e-07	23.5815	95.5485	6.29032
ZNF479	9	7	3.97767e-07	23.5815	95.5485	6.29032
ABCA9	7	2	5.03262e-07	53.0069	575.868	8.81641
ABCC4	7	2	5.03262e-07	53.0069	575.868	8.81641
ABCG2	7	2	5.03262e-07	53.0069	575.868	8.81641
AC092933.1	7	2	5.03262e-07	53.0069	575.868	8.81641
ACSM2A	7	2	5.03262e-07	53.0069	575.868	8.81641
AL669918.1	7	2	5.03262e-07	53.0069	575.868	8.81641
ANK1	7	2	5.03262e-07	53.0069	575.868	8.81641
ANKFN1	7	2	5.03262e-07	53.0069	575.868	8.81641
ARHGEF28	7	2	5.03262e-07	53.0069	575.868	8.81641
ASMTL	7	2	5.03262e-07	53.0069	575.868	8.81641
C16orf96	7	2	5.03262e-07	53.0069	575.868	8.81641
C1orf167	7	2	5.03262e-07	53.0069	575.868	8.81641
CAPZA1P4	7	2	5.03262e-07	53.0069	575.868	8.81641
DIDO1	7	2	5.03262e-07	53.0069	575.868	8.81641
DLG5	7	2	5.03262e-07	53.0069	575.868	8.81641
DOCK5	7	2	5.03262e-07	53.0069	575.868	8.81641
EGFLAM	7	2	5.03262e-07	53.0069	575.868	8.81641
EGR2	7	2	5.03262e-07	53.0069	575.868	8.81641
ESRP1	7	2	5.03262e-07	53.0069	575.868	8.81641
F13A1	7	2	5.03262e-07	53.0069	575.868	8.81641
GPRASP1	7	2	5.03262e-07	53.0069	575.868	8.81641
GRK4	7	2	5.03262e-07	53.0069	575.868	8.81641
KIAA1549	7	2	5.03262e-07	53.0069	575.868	8.81641
KIF20B	7	2	5.03262e-07	53.0069	575.868	8.81641
LPIN3	7	2	5.03262e-07	53.0069	575.868	8.81641
MINK1	7	2	5.03262e-07	53.0069	575.868	8.81641
MLIP	7	2	5.03262e-07	53.0069	575.868	8.81641
MYO10	7	2	5.03262e-07	53.0069	575.868	8.81641
MYO3A	7	2	5.03262e-07	53.0069	575.868	8.81641
NLRC5	7	2	5.03262e-07	53.0069	575.868	8.81641
NPSR1	7	2	5.03262e-07	53.0069	575.868	8.81641
NUMA1	7	2	5.03262e-07	53.0069	575.868	8.81641
PAPLN	7	2	5.03262e-07	53.0069	575.868	8.81641
PRDM15	7	2	5.03262e-07	53.0069	575.868	8.81641
PRDM6	7	2	5.03262e-07	53.0069	575.868	8.81641
PTPRA	7	2	5.03262e-07	53.0069	575.868	8.81641
RBBP8NL	7	2	5.03262e-07	53.0069	575.868	8.81641
RGS22	7	2	5.03262e-07	53.0069	575.868	8.81641
RIPOR3	7	2	5.03262e-07	53.0069	575.868	8.81641
SMC1B	7	2	5.03262e-07	53.0069	575.868	8.81641
TARBP1	7	2	5.03262e-07	53.0069	575.868	8.81641
TET2	7	2	5.03262e-07	53.0069	575.868	8.81641
TNRC6B	7	2	5.03262e-07	53.0069	575.868	8.81641
TRIO	7	2	5.03262e-07	53.0069	575.868	8.81641
TRPM1	7	2	5.03262e-07	53.0069	575.868	8.81641
TTC3	7	2	5.03262e-07	53.0069	575.868	8.81641
UHRF1BP1	7	2	5.03262e-07	53.0069	575.868	8.81641
VWA8	7	2	5.03262e-07	53.0069	575.868	8.81641
YBX1P6	7	2	5.03262e-07	53.0069	575.868	8.81641
ZGRF1	7	2	5.03262e-07	53.0069	575.868	8.81641
ZNF217	7	2	5.03262e-07	53.0069	575.868	8.81641
ZNF423	7	2	5.03262e-07	53.0069	575.868	8.81641
ZNF492	7	2	5.03262e-07	53.0069	575.868	8.81641
ZNF727	7	2	5.03262e-07	53.0069	575.868	8.81641
VWF	10	11	5.13318e-07	18.4585	66.881	5.40459
ZNF90	10	11	5.13318e-07	18.4585	66.881	5.40459
KMT2D	12	21	6.63908e-07	14.6857	53.1337	4.54697
ADAM29	9	8	8.07696e-07	20.5996	79.4427	5.64728
DNAH14	9	8	8.07696e-07	20.5996	79.4427	5.64728
DYNC2H1	9	8	8.07696e-07	20.5996	79.4427	5.64728
EYS	9	8	8.07696e-07	20.5996	79.4427	5.64728
LRRK2	9	8	8.07696e-07	20.5996	79.4427	5.64728
MYO15A	9	8	8.07696e-07	20.5996	79.4427	5.64728
ZFHX3	9	8	8.07696e-07	20.5996	79.4427	5.64728
AC095038.1	8	5	9.06678e-07	26.6374	124.486	6.40153
AGBL1	8	5	9.06678e-07	26.6374	124.486	6.40153
ANKRD20A4P	8	5	9.06678e-07	26.6374	124.486	6.40153
CDCP2	8	5	9.06678e-07	26.6374	124.486	6.40153
CDH2	8	5	9.06678e-07	26.6374	124.486	6.40153
CMYA5	8	5	9.06678e-07	26.6374	124.486	6.40153
CUX1	8	5	9.06678e-07	26.6374	124.486	6.40153
DCHS1	8	5	9.06678e-07	26.6374	124.486	6.40153
FRAS1	8	5	9.06678e-07	26.6374	124.486	6.40153
LATS2	8	5	9.06678e-07	26.6374	124.486	6.40153
LYST	8	5	9.06678e-07	26.6374	124.486	6.40153
MYO3B	8	5	9.06678e-07	26.6374	124.486	6.40153
PCDHA7	8	5	9.06678e-07	26.6374	124.486	6.40153
STARD9	8	5	9.06678e-07	26.6374	124.486	6.40153
SVEP1	8	5	9.06678e-07	26.6374	124.486	6.40153
TNS1	8	5	9.06678e-07	26.6374	124.486	6.40153
ZNF292	8	5	9.06678e-07	26.6374	124.486	6.40153
ZNF98	8	5	9.06678e-07	26.6374	124.486	6.40153
SCN9A	9	9	1.54329e-06	18.2423	68.2412	5.11942
ABCB4	7	3	1.59191e-06	35.4661	241.702	6.98877
ABCB5	7	3	1.59191e-06	35.4661	241.702	6.98877
ATG9B	7	3	1.59191e-06	35.4661	241.702	6.98877
ATR	7	3	1.59191e-06	35.4661	241.702	6.98877
BCR	7	3	1.59191e-06	35.4661	241.702	6.98877
CNTLN	7	3	1.59191e-06	35.4661	241.702	6.98877
COL22A1	7	3	1.59191e-06	35.4661	241.702	6.98877
CPT1B	7	3	1.59191e-06	35.4661	241.702	6.98877
DLC1	7	3	1.59191e-06	35.4661	241.702	6.98877
DMXL2	7	3	1.59191e-06	35.4661	241.702	6.98877
DSCAM	7	3	1.59191e-06	35.4661	241.702	6.98877
EFCAB6	7	3	1.59191e-06	35.4661	241.702	6.98877
FAM120B	7	3	1.59191e-06	35.4661	241.702	6.98877
FHDC1	7	3	1.59191e-06	35.4661	241.702	6.98877
FN1	7	3	1.59191e-06	35.4661	241.702	6.98877
HEG1	7	3	1.59191e-06	35.4661	241.702	6.98877
IL17RA	7	3	1.59191e-06	35.4661	241.702	6.98877
MATN2	7	3	1.59191e-06	35.4661	241.702	6.98877
MICAL2	7	3	1.59191e-06	35.4661	241.702	6.98877
MYBBP1A	7	3	1.59191e-06	35.4661	241.702	6.98877
MYH3	7	3	1.59191e-06	35.4661	241.702	6.98877
MYO5A	7	3	1.59191e-06	35.4661	241.702	6.98877
NINL	7	3	1.59191e-06	35.4661	241.702	6.98877
NME8	7	3	1.59191e-06	35.4661	241.702	6.98877
PATJ	7	3	1.59191e-06	35.4661	241.702	6.98877
PHIP	7	3	1.59191e-06	35.4661	241.702	6.98877
POM121L2	7	3	1.59191e-06	35.4661	241.702	6.98877
PSD	7	3	1.59191e-06	35.4661	241.702	6.98877
RIMBP2	7	3	1.59191e-06	35.4661	241.702	6.98877
RREB1	7	3	1.59191e-06	35.4661	241.702	6.98877
SH2D3C	7	3	1.59191e-06	35.4661	241.702	6.98877
SHROOM3	7	3	1.59191e-06	35.4661	241.702	6.98877
SLFN13	7	3	1.59191e-06	35.4661	241.702	6.98877
SLIT2	7	3	1.59191e-06	35.4661	241.702	6.98877
SMCHD1	7	3	1.59191e-06	35.4661	241.702	6.98877
SPTBN2	7	3	1.59191e-06	35.4661	241.702	6.98877
TDRD6	7	3	1.59191e-06	35.4661	241.702	6.98877
TGFBR2	7	3	1.59191e-06	35.4661	241.702	6.98877
TLR5	7	3	1.59191e-06	35.4661	241.702	6.98877
TMEM131	7	3	1.59191e-06	35.4661	241.702	6.98877
TTC34	7	3	1.59191e-06	35.4661	241.702	6.98877
USP24	7	3	1.59191e-06	35.4661	241.702	6.98877
ZNF845	7	3	1.59191e-06	35.4661	241.702	6.98877
ZNF92P2	7	3	1.59191e-06	35.4661	241.702	6.98877
ZSCAN5C	7	3	1.59191e-06	35.4661	241.702	6.98877
ABCC11	6	1	1.63548e-06	83.4935	3994.88	9.09496
ABCC5	6	1	1.63548e-06	83.4935	3994.88	9.09496
ABHD12B	6	1	1.63548e-06	83.4935	3994.88	9.09496
AC008397.2	6	1	1.63548e-06	83.4935	3994.88	9.09496
AC008785.1	6	1	1.63548e-06	83.4935	3994.88	9.09496
ADAM21	6	1	1.63548e-06	83.4935	3994.88	9.09496
ADAM9	6	1	1.63548e-06	83.4935	3994.88	9.09496
ADGRF1	6	1	1.63548e-06	83.4935	3994.88	9.09496
ADGRF5	6	1	1.63548e-06	83.4935	3994.88	9.09496
AGXT2	6	1	1.63548e-06	83.4935	3994.88	9.09496
AL645922.1	6	1	1.63548e-06	83.4935	3994.88	9.09496
ALDH1L2	6	1	1.63548e-06	83.4935	3994.88	9.09496
ARHGAP5	6	1	1.63548e-06	83.4935	3994.88	9.09496
ARHGEF10	6	1	1.63548e-06	83.4935	3994.88	9.09496
ARID4A	6	1	1.63548e-06	83.4935	3994.88	9.09496
ASIC4	6	1	1.63548e-06	83.4935	3994.88	9.09496
ATAD2B	6	1	1.63548e-06	83.4935	3994.88	9.09496
ATP11A	6	1	1.63548e-06	83.4935	3994.88	9.09496
ATRN	6	1	1.63548e-06	83.4935	3994.88	9.09496
BANK1	6	1	1.63548e-06	83.4935	3994.88	9.09496
BMS1	6	1	1.63548e-06	83.4935	3994.88	9.09496
BTAF1	6	1	1.63548e-06	83.4935	3994.88	9.09496
C7orf31	6	1	1.63548e-06	83.4935	3994.88	9.09496
CCDC148	6	1	1.63548e-06	83.4935	3994.88	9.09496
CCDC15	6	1	1.63548e-06	83.4935	3994.88	9.09496
CCDC73	6	1	1.63548e-06	83.4935	3994.88	9.09496
CCKBR	6	1	1.63548e-06	83.4935	3994.88	9.09496
CDHR2	6	1	1.63548e-06	83.4935	3994.88	9.09496
CDON	6	1	1.63548e-06	83.4935	3994.88	9.09496
CEP85L	6	1	1.63548e-06	83.4935	3994.88	9.09496
CFAP44	6	1	1.63548e-06	83.4935	3994.88	9.09496
CFH	6	1	1.63548e-06	83.4935	3994.88	9.09496
CLCA4	6	1	1.63548e-06	83.4935	3994.88	9.09496
COLEC12	6	1	1.63548e-06	83.4935	3994.88	9.09496
CPPED1	6	1	1.63548e-06	83.4935	3994.88	9.09496
CPT2	6	1	1.63548e-06	83.4935	3994.88	9.09496
CSTL1	6	1	1.63548e-06	83.4935	3994.88	9.09496
CTAGE9	6	1	1.63548e-06	83.4935	3994.88	9.09496
CYLC2	6	1	1.63548e-06	83.4935	3994.88	9.09496
D2HGDH	6	1	1.63548e-06	83.4935	3994.88	9.09496
ELMO3	6	1	1.63548e-06	83.4935	3994.88	9.09496
ELOA	6	1	1.63548e-06	83.4935	3994.88	9.09496
EML1	6	1	1.63548e-06	83.4935	3994.88	9.09496
ERICH6B	6	1	1.63548e-06	83.4935	3994.88	9.09496
EXOC3L4	6	1	1.63548e-06	83.4935	3994.88	9.09496
FAM200B	6	1	1.63548e-06	83.4935	3994.88	9.09496
FLNB	6	1	1.63548e-06	83.4935	3994.88	9.09496
FOLH1	6	1	1.63548e-06	83.4935	3994.88	9.09496
GBP2	6	1	1.63548e-06	83.4935	3994.88	9.09496
GBP3	6	1	1.63548e-06	83.4935	3994.88	9.09496
GRIP2	6	1	1.63548e-06	83.4935	3994.88	9.09496
HAUS6	6	1	1.63548e-06	83.4935	3994.88	9.09496
HEATR5A	6	1	1.63548e-06	83.4935	3994.88	9.09496
HERC6	6	1	1.63548e-06	83.4935	3994.88	9.09496
HMGB1P48	6	1	1.63548e-06	83.4935	3994.88	9.09496
HR	6	1	1.63548e-06	83.4935	3994.88	9.09496
HRC	6	1	1.63548e-06	83.4935	3994.88	9.09496
IQCA1L	6	1	1.63548e-06	83.4935	3994.88	9.09496
JADE1	6	1	1.63548e-06	83.4935	3994.88	9.09496
JMY	6	1	1.63548e-06	83.4935	3994.88	9.09496
KALRN	6	1	1.63548e-06	83.4935	3994.88	9.09496
KANK1	6	1	1.63548e-06	83.4935	3994.88	9.09496
KAT2B	6	1	1.63548e-06	83.4935	3994.88	9.09496
KDM5A	6	1	1.63548e-06	83.4935	3994.88	9.09496
KRT74	6	1	1.63548e-06	83.4935	3994.88	9.09496
KTN1	6	1	1.63548e-06	83.4935	3994.88	9.09496
LARP7	6	1	1.63548e-06	83.4935	3994.88	9.09496
LRP4	6	1	1.63548e-06	83.4935	3994.88	9.09496
LRRC17	6	1	1.63548e-06	83.4935	3994.88	9.09496
LRRC34	6	1	1.63548e-06	83.4935	3994.88	9.09496
LZTS1	6	1	1.63548e-06	83.4935	3994.88	9.09496
MAP9	6	1	1.63548e-06	83.4935	3994.88	9.09496
MRC1	6	1	1.63548e-06	83.4935	3994.88	9.09496
MST1R	6	1	1.63548e-06	83.4935	3994.88	9.09496
MTERF1	6	1	1.63548e-06	83.4935	3994.88	9.09496
MTMR7	6	1	1.63548e-06	83.4935	3994.88	9.09496
NID2	6	1	1.63548e-06	83.4935	3994.88	9.09496
NLRP14	6	1	1.63548e-06	83.4935	3994.88	9.09496
NLRP8	6	1	1.63548e-06	83.4935	3994.88	9.09496
NUP214	6	1	1.63548e-06	83.4935	3994.88	9.09496
OLFM2	6	1	1.63548e-06	83.4935	3994.88	9.09496
OR4P4	6	1	1.63548e-06	83.4935	3994.88	9.09496
PALM2AKAP2	6	1	1.63548e-06	83.4935	3994.88	9.09496
PDE4A	6	1	1.63548e-06	83.4935	3994.88	9.09496
PELP1	6	1	1.63548e-06	83.4935	3994.88	9.09496
PIWIL3	6	1	1.63548e-06	83.4935	3994.88	9.09496
POLQ	6	1	1.63548e-06	83.4935	3994.88	9.09496
PPM1D	6	1	1.63548e-06	83.4935	3994.88	9.09496
PPP1R26	6	1	1.63548e-06	83.4935	3994.88	9.09496
PPP2R5C	6	1	1.63548e-06	83.4935	3994.88	9.09496
PRDM1	6	1	1.63548e-06	83.4935	3994.88	9.09496
PRICKLE1	6	1	1.63548e-06	83.4935	3994.88	9.09496
RAB3GAP2	6	1	1.63548e-06	83.4935	3994.88	9.09496
RASGRP1	6	1	1.63548e-06	83.4935	3994.88	9.09496
RECK	6	1	1.63548e-06	83.4935	3994.88	9.09496
RFX7	6	1	1.63548e-06	83.4935	3994.88	9.09496
RLF	6	1	1.63548e-06	83.4935	3994.88	9.09496
RPGRIP1	6	1	1.63548e-06	83.4935	3994.88	9.09496
RTN4	6	1	1.63548e-06	83.4935	3994.88	9.09496
SCNN1D	6	1	1.63548e-06	83.4935	3994.88	9.09496
SECISBP2L	6	1	1.63548e-06	83.4935	3994.88	9.09496
SEZ6	6	1	1.63548e-06	83.4935	3994.88	9.09496
SHC1	6	1	1.63548e-06	83.4935	3994.88	9.09496
SKIV2L	6	1	1.63548e-06	83.4935	3994.88	9.09496
SLC22A16	6	1	1.63548e-06	83.4935	3994.88	9.09496
SLC22A4	6	1	1.63548e-06	83.4935	3994.88	9.09496
SMARCA2	6	1	1.63548e-06	83.4935	3994.88	9.09496
SV2C	6	1	1.63548e-06	83.4935	3994.88	9.09496
SYCP3	6	1	1.63548e-06	83.4935	3994.88	9.09496
SYNJ1	6	1	1.63548e-06	83.4935	3994.88	9.09496
SYT8	6	1	1.63548e-06	83.4935	3994.88	9.09496
TANC2	6	1	1.63548e-06	83.4935	3994.88	9.09496
TAS2R20	6	1	1.63548e-06	83.4935	3994.88	9.09496
TBC1D2B	6	1	1.63548e-06	83.4935	3994.88	9.09496
TNKS2	6	1	1.63548e-06	83.4935	3994.88	9.09496
TRANK1	6	1	1.63548e-06	83.4935	3994.88	9.09496
TUBGCP2	6	1	1.63548e-06	83.4935	3994.88	9.09496
TUT4	6	1	1.63548e-06	83.4935	3994.88	9.09496
TXNDC11	6	1	1.63548e-06	83.4935	3994.88	9.09496
UBQLNL	6	1	1.63548e-06	83.4935	3994.88	9.09496
USP35	6	1	1.63548e-06	83.4935	3994.88	9.09496
WDR97	6	1	1.63548e-06	83.4935	3994.88	9.09496
XYLT2	6	1	1.63548e-06	83.4935	3994.88	9.09496
ZDHHC8	6	1	1.63548e-06	83.4935	3994.88	9.09496
ZNF160	6	1	1.63548e-06	83.4935	3994.88	9.09496
ZNF382	6	1	1.63548e-06	83.4935	3994.88	9.09496
ZNF407	6	1	1.63548e-06	83.4935	3994.88	9.09496
ZNF546	6	1	1.63548e-06	83.4935	3994.88	9.09496
AC010625.1	8	6	2.014e-06	22.1459	94.8768	5.58674
BLZF2P	8	6	2.014e-06	22.1459	94.8768	5.58674
BOC	8	6	2.014e-06	22.1459	94.8768	5.58674
COL11A1	8	6	2.014e-06	22.1459	94.8768	5.58674
DMBT1	8	6	2.014e-06	22.1459	94.8768	5.58674
ERBB4	8	6	2.014e-06	22.1459	94.8768	5.58674
FASN	8	6	2.014e-06	22.1459	94.8768	5.58674
FNDC1	8	6	2.014e-06	22.1459	94.8768	5.58674
HERC1	8	6	2.014e-06	22.1459	94.8768	5.58674
NPHP4	8	6	2.014e-06	22.1459	94.8768	5.58674
PDZD2	8	6	2.014e-06	22.1459	94.8768	5.58674
RESF1	8	6	2.014e-06	22.1459	94.8768	5.58674
RIMS1	8	6	2.014e-06	22.1459	94.8768	5.58674
SDK2	8	6	2.014e-06	22.1459	94.8768	5.58674
THSD7B	8	6	2.014e-06	22.1459	94.8768	5.58674
CNTNAP3B	10	14	2.51642e-06	14.332	49.671	4.34124
MKI67	10	14	2.51642e-06	14.332	49.671	4.34124
GOLGA6L9	11	19	2.64703e-06	12.9226	44.5343	4.03579
HTT	11	19	2.64703e-06	12.9226	44.5343	4.03579
CFAP46	9	10	2.80079e-06	16.3686	59.5349	4.6784
CHAT	9	10	2.80079e-06	16.3686	59.5349	4.6784
MAP3K21	9	10	2.80079e-06	16.3686	59.5349	4.6784
REV3L	9	10	2.80079e-06	16.3686	59.5349	4.6784
SVIL	9	10	2.80079e-06	16.3686	59.5349	4.6784
ABR	5	0	3.64708e-06	Inf	Inf	10.8838
AC087579.1	5	0	3.64708e-06	Inf	Inf	10.8838
AKNAD1	5	0	3.64708e-06	Inf	Inf	10.8838
AKR1B15	5	0	3.64708e-06	Inf	Inf	10.8838
AL627230.1	5	0	3.64708e-06	Inf	Inf	10.8838
ALDH2	5	0	3.64708e-06	Inf	Inf	10.8838
ANKRD18B	5	0	3.64708e-06	Inf	Inf	10.8838
APPL1	5	0	3.64708e-06	Inf	Inf	10.8838
ARHGEF40	5	0	3.64708e-06	Inf	Inf	10.8838
ARHGEF5	5	0	3.64708e-06	Inf	Inf	10.8838
ASPN	5	0	3.64708e-06	Inf	Inf	10.8838
ATF6	5	0	3.64708e-06	Inf	Inf	10.8838
ATP10B	5	0	3.64708e-06	Inf	Inf	10.8838
ATP13A4	5	0	3.64708e-06	Inf	Inf	10.8838
ATP9B	5	0	3.64708e-06	Inf	Inf	10.8838
AXDND1	5	0	3.64708e-06	Inf	Inf	10.8838
B3GALT6	5	0	3.64708e-06	Inf	Inf	10.8838
BCOR	5	0	3.64708e-06	Inf	Inf	10.8838
BEST3	5	0	3.64708e-06	Inf	Inf	10.8838
BMP8A	5	0	3.64708e-06	Inf	Inf	10.8838
BMPER	5	0	3.64708e-06	Inf	Inf	10.8838
C15orf39	5	0	3.64708e-06	Inf	Inf	10.8838
C5orf22	5	0	3.64708e-06	Inf	Inf	10.8838
C6orf118	5	0	3.64708e-06	Inf	Inf	10.8838
C6orf89	5	0	3.64708e-06	Inf	Inf	10.8838
CAGE1	5	0	3.64708e-06	Inf	Inf	10.8838
CCDC110	5	0	3.64708e-06	Inf	Inf	10.8838
CCDC141	5	0	3.64708e-06	Inf	Inf	10.8838
CCDC18	5	0	3.64708e-06	Inf	Inf	10.8838
CCDC184	5	0	3.64708e-06	Inf	Inf	10.8838
CCDC186	5	0	3.64708e-06	Inf	Inf	10.8838
CCDC191	5	0	3.64708e-06	Inf	Inf	10.8838
CCDC30	5	0	3.64708e-06	Inf	Inf	10.8838
CCR5	5	0	3.64708e-06	Inf	Inf	10.8838
CD207	5	0	3.64708e-06	Inf	Inf	10.8838
CD86	5	0	3.64708e-06	Inf	Inf	10.8838
CD8B2	5	0	3.64708e-06	Inf	Inf	10.8838
CDC14B	5	0	3.64708e-06	Inf	Inf	10.8838
CDC42BPA	5	0	3.64708e-06	Inf	Inf	10.8838
CDC7	5	0	3.64708e-06	Inf	Inf	10.8838
CDK18	5	0	3.64708e-06	Inf	Inf	10.8838
CEACAM18	5	0	3.64708e-06	Inf	Inf	10.8838
CEBPZ	5	0	3.64708e-06	Inf	Inf	10.8838
CELA1	5	0	3.64708e-06	Inf	Inf	10.8838
CEMIP	5	0	3.64708e-06	Inf	Inf	10.8838
CEP104	5	0	3.64708e-06	Inf	Inf	10.8838
CEP72	5	0	3.64708e-06	Inf	Inf	10.8838
CFAP206	5	0	3.64708e-06	Inf	Inf	10.8838
CFAP43	5	0	3.64708e-06	Inf	Inf	10.8838
CFAP53	5	0	3.64708e-06	Inf	Inf	10.8838
CGNL1	5	0	3.64708e-06	Inf	Inf	10.8838
CHRD	5	0	3.64708e-06	Inf	Inf	10.8838
CLN5	5	0	3.64708e-06	Inf	Inf	10.8838
CLOCK	5	0	3.64708e-06	Inf	Inf	10.8838
CNGA1	5	0	3.64708e-06	Inf	Inf	10.8838
CPED1	5	0	3.64708e-06	Inf	Inf	10.8838
CRYBG1	5	0	3.64708e-06	Inf	Inf	10.8838
CRYL1	5	0	3.64708e-06	Inf	Inf	10.8838
CTU2	5	0	3.64708e-06	Inf	Inf	10.8838
CUL4A	5	0	3.64708e-06	Inf	Inf	10.8838
CYP11B2	5	0	3.64708e-06	Inf	Inf	10.8838
CYP2D6	5	0	3.64708e-06	Inf	Inf	10.8838
CYP39A1	5	0	3.64708e-06	Inf	Inf	10.8838
CYP4F2	5	0	3.64708e-06	Inf	Inf	10.8838
DDX59	5	0	3.64708e-06	Inf	Inf	10.8838
DGCR2	5	0	3.64708e-06	Inf	Inf	10.8838
DNAI1	5	0	3.64708e-06	Inf	Inf	10.8838
DPY19L1	5	0	3.64708e-06	Inf	Inf	10.8838
DSG2	5	0	3.64708e-06	Inf	Inf	10.8838
DUSP16	5	0	3.64708e-06	Inf	Inf	10.8838
EPB41L2	5	0	3.64708e-06	Inf	Inf	10.8838
EXO1	5	0	3.64708e-06	Inf	Inf	10.8838
FAM111B	5	0	3.64708e-06	Inf	Inf	10.8838
FAM178B	5	0	3.64708e-06	Inf	Inf	10.8838
FAM20C	5	0	3.64708e-06	Inf	Inf	10.8838
FBXO30	5	0	3.64708e-06	Inf	Inf	10.8838
GALNT5	5	0	3.64708e-06	Inf	Inf	10.8838
GART	5	0	3.64708e-06	Inf	Inf	10.8838
GC	5	0	3.64708e-06	Inf	Inf	10.8838
GEM	5	0	3.64708e-06	Inf	Inf	10.8838
GFRAL	5	0	3.64708e-06	Inf	Inf	10.8838
GGT5	5	0	3.64708e-06	Inf	Inf	10.8838
GIMD1	5	0	3.64708e-06	Inf	Inf	10.8838
GLT8D2	5	0	3.64708e-06	Inf	Inf	10.8838
GOT1L1	5	0	3.64708e-06	Inf	Inf	10.8838
GSDMA	5	0	3.64708e-06	Inf	Inf	10.8838
HMMR	5	0	3.64708e-06	Inf	Inf	10.8838
HOXA2	5	0	3.64708e-06	Inf	Inf	10.8838
ICA1	5	0	3.64708e-06	Inf	Inf	10.8838
IFNGR1	5	0	3.64708e-06	Inf	Inf	10.8838
IL17RB	5	0	3.64708e-06	Inf	Inf	10.8838
IL1RL1	5	0	3.64708e-06	Inf	Inf	10.8838
IQCJ-SCHIP1	5	0	3.64708e-06	Inf	Inf	10.8838
ISG15	5	0	3.64708e-06	Inf	Inf	10.8838
KDM6A	5	0	3.64708e-06	Inf	Inf	10.8838
KIAA0586	5	0	3.64708e-06	Inf	Inf	10.8838
KIAA1217	5	0	3.64708e-06	Inf	Inf	10.8838
KIF6	5	0	3.64708e-06	Inf	Inf	10.8838
KLHL24	5	0	3.64708e-06	Inf	Inf	10.8838
KRTAP15-1	5	0	3.64708e-06	Inf	Inf	10.8838
LMAN1L	5	0	3.64708e-06	Inf	Inf	10.8838
LMBR1	5	0	3.64708e-06	Inf	Inf	10.8838
LNPEP	5	0	3.64708e-06	Inf	Inf	10.8838
LONRF1	5	0	3.64708e-06	Inf	Inf	10.8838
LRPPRC	5	0	3.64708e-06	Inf	Inf	10.8838
LTA	5	0	3.64708e-06	Inf	Inf	10.8838
LYSMD4	5	0	3.64708e-06	Inf	Inf	10.8838
MAP10	5	0	3.64708e-06	Inf	Inf	10.8838
MAP4K1	5	0	3.64708e-06	Inf	Inf	10.8838
MBL2	5	0	3.64708e-06	Inf	Inf	10.8838
MCM9	5	0	3.64708e-06	Inf	Inf	10.8838
MCPH1	5	0	3.64708e-06	Inf	Inf	10.8838
MEPE	5	0	3.64708e-06	Inf	Inf	10.8838
MERTK	5	0	3.64708e-06	Inf	Inf	10.8838
MFSD4B	5	0	3.64708e-06	Inf	Inf	10.8838
MIGA2	5	0	3.64708e-06	Inf	Inf	10.8838
MIIP	5	0	3.64708e-06	Inf	Inf	10.8838
MLLT3	5	0	3.64708e-06	Inf	Inf	10.8838
MMP12	5	0	3.64708e-06	Inf	Inf	10.8838
MORF4L1P5	5	0	3.64708e-06	Inf	Inf	10.8838
MRO	5	0	3.64708e-06	Inf	Inf	10.8838
MTARC1	5	0	3.64708e-06	Inf	Inf	10.8838
MTMR2	5	0	3.64708e-06	Inf	Inf	10.8838
MTMR6	5	0	3.64708e-06	Inf	Inf	10.8838
MYH10	5	0	3.64708e-06	Inf	Inf	10.8838
MYO19	5	0	3.64708e-06	Inf	Inf	10.8838
MYORG	5	0	3.64708e-06	Inf	Inf	10.8838
N4BP2	5	0	3.64708e-06	Inf	Inf	10.8838
NAPEPLD	5	0	3.64708e-06	Inf	Inf	10.8838
NCAPD2	5	0	3.64708e-06	Inf	Inf	10.8838
NELFB	5	0	3.64708e-06	Inf	Inf	10.8838
NHS	5	0	3.64708e-06	Inf	Inf	10.8838
NIBAN1	5	0	3.64708e-06	Inf	Inf	10.8838
NLRP1	5	0	3.64708e-06	Inf	Inf	10.8838
NOC3L	5	0	3.64708e-06	Inf	Inf	10.8838
NPAT	5	0	3.64708e-06	Inf	Inf	10.8838
NUGGC	5	0	3.64708e-06	Inf	Inf	10.8838
OR10A2	5	0	3.64708e-06	Inf	Inf	10.8838
OR5B2	5	0	3.64708e-06	Inf	Inf	10.8838
OR5H15	5	0	3.64708e-06	Inf	Inf	10.8838
P3H2	5	0	3.64708e-06	Inf	Inf	10.8838
PALB2	5	0	3.64708e-06	Inf	Inf	10.8838
PDLIM7	5	0	3.64708e-06	Inf	Inf	10.8838
PDZD8	5	0	3.64708e-06	Inf	Inf	10.8838
PHF20L1	5	0	3.64708e-06	Inf	Inf	10.8838
PHTF2	5	0	3.64708e-06	Inf	Inf	10.8838
PIGG	5	0	3.64708e-06	Inf	Inf	10.8838
PLAG1	5	0	3.64708e-06	Inf	Inf	10.8838
PLD2	5	0	3.64708e-06	Inf	Inf	10.8838
PNLIPRP3	5	0	3.64708e-06	Inf	Inf	10.8838
PPID	5	0	3.64708e-06	Inf	Inf	10.8838
PPOX	5	0	3.64708e-06	Inf	Inf	10.8838
PPP1R10	5	0	3.64708e-06	Inf	Inf	10.8838
PPP1R37	5	0	3.64708e-06	Inf	Inf	10.8838
PPP2R1B	5	0	3.64708e-06	Inf	Inf	10.8838
PPP4R1	5	0	3.64708e-06	Inf	Inf	10.8838
PRRC2B	5	0	3.64708e-06	Inf	Inf	10.8838
PSAPL1	5	0	3.64708e-06	Inf	Inf	10.8838
PSTPIP2	5	0	3.64708e-06	Inf	Inf	10.8838
PTCH1	5	0	3.64708e-06	Inf	Inf	10.8838
RAD50	5	0	3.64708e-06	Inf	Inf	10.8838
RDX	5	0	3.64708e-06	Inf	Inf	10.8838
RFPL3	5	0	3.64708e-06	Inf	Inf	10.8838
RHBDF2	5	0	3.64708e-06	Inf	Inf	10.8838
RIOX2	5	0	3.64708e-06	Inf	Inf	10.8838
RN7SL296P	5	0	3.64708e-06	Inf	Inf	10.8838
RN7SL304P	5	0	3.64708e-06	Inf	Inf	10.8838
RNU5E-9P	5	0	3.64708e-06	Inf	Inf	10.8838
ROR1	5	0	3.64708e-06	Inf	Inf	10.8838
RPSAP73	5	0	3.64708e-06	Inf	Inf	10.8838
SALL4	5	0	3.64708e-06	Inf	Inf	10.8838
SCLY	5	0	3.64708e-06	Inf	Inf	10.8838
SDAD1	5	0	3.64708e-06	Inf	Inf	10.8838
SELP	5	0	3.64708e-06	Inf	Inf	10.8838
SERPINA1	5	0	3.64708e-06	Inf	Inf	10.8838
SERPINB8	5	0	3.64708e-06	Inf	Inf	10.8838
SETMAR	5	0	3.64708e-06	Inf	Inf	10.8838
SHD	5	0	3.64708e-06	Inf	Inf	10.8838
SIGLEC12	5	0	3.64708e-06	Inf	Inf	10.8838
SIGLEC6	5	0	3.64708e-06	Inf	Inf	10.8838
SIGLEC9	5	0	3.64708e-06	Inf	Inf	10.8838
SLC28A1	5	0	3.64708e-06	Inf	Inf	10.8838
SLC36A4	5	0	3.64708e-06	Inf	Inf	10.8838
SLC39A2	5	0	3.64708e-06	Inf	Inf	10.8838
SLC5A10	5	0	3.64708e-06	Inf	Inf	10.8838
SLCO1B3	5	0	3.64708e-06	Inf	Inf	10.8838
SLFN14	5	0	3.64708e-06	Inf	Inf	10.8838
SLK	5	0	3.64708e-06	Inf	Inf	10.8838
SLTM	5	0	3.64708e-06	Inf	Inf	10.8838
SMARCC1	5	0	3.64708e-06	Inf	Inf	10.8838
SMPD1	5	0	3.64708e-06	Inf	Inf	10.8838
SNX19	5	0	3.64708e-06	Inf	Inf	10.8838
SNX31	5	0	3.64708e-06	Inf	Inf	10.8838
SOAT2	5	0	3.64708e-06	Inf	Inf	10.8838
SPAG1	5	0	3.64708e-06	Inf	Inf	10.8838
SPAG11B	5	0	3.64708e-06	Inf	Inf	10.8838
SPAG8	5	0	3.64708e-06	Inf	Inf	10.8838
SPANXN3	5	0	3.64708e-06	Inf	Inf	10.8838
SPATA22	5	0	3.64708e-06	Inf	Inf	10.8838
SPHK1	5	0	3.64708e-06	Inf	Inf	10.8838
SPICE1	5	0	3.64708e-06	Inf	Inf	10.8838
SPRTN	5	0	3.64708e-06	Inf	Inf	10.8838
SPTY2D1	5	0	3.64708e-06	Inf	Inf	10.8838
SSX2IP	5	0	3.64708e-06	Inf	Inf	10.8838
STIL	5	0	3.64708e-06	Inf	Inf	10.8838
STK4	5	0	3.64708e-06	Inf	Inf	10.8838
SWT1	5	0	3.64708e-06	Inf	Inf	10.8838
TAS2R19	5	0	3.64708e-06	Inf	Inf	10.8838
TGFBR3	5	0	3.64708e-06	Inf	Inf	10.8838
THAP5	5	0	3.64708e-06	Inf	Inf	10.8838
TMEM140	5	0	3.64708e-06	Inf	Inf	10.8838
TSGA10	5	0	3.64708e-06	Inf	Inf	10.8838
TTC24	5	0	3.64708e-06	Inf	Inf	10.8838
TTF1	5	0	3.64708e-06	Inf	Inf	10.8838
TTF2	5	0	3.64708e-06	Inf	Inf	10.8838
TULP3	5	0	3.64708e-06	Inf	Inf	10.8838
UBASH3A	5	0	3.64708e-06	Inf	Inf	10.8838
UBD	5	0	3.64708e-06	Inf	Inf	10.8838
UNC13D	5	0	3.64708e-06	Inf	Inf	10.8838
URB1	5	0	3.64708e-06	Inf	Inf	10.8838
USP19	5	0	3.64708e-06	Inf	Inf	10.8838
USP45	5	0	3.64708e-06	Inf	Inf	10.8838
UTP18	5	0	3.64708e-06	Inf	Inf	10.8838
VARS2	5	0	3.64708e-06	Inf	Inf	10.8838
VWA2	5	0	3.64708e-06	Inf	Inf	10.8838
WDR25	5	0	3.64708e-06	Inf	Inf	10.8838
WDR64	5	0	3.64708e-06	Inf	Inf	10.8838
WDR93	5	0	3.64708e-06	Inf	Inf	10.8838
XRCC4	5	0	3.64708e-06	Inf	Inf	10.8838
ZFP37	5	0	3.64708e-06	Inf	Inf	10.8838
ZNF165	5	0	3.64708e-06	Inf	Inf	10.8838
ZNF335	5	0	3.64708e-06	Inf	Inf	10.8838
ZNF574	5	0	3.64708e-06	Inf	Inf	10.8838
ZNF587B	5	0	3.64708e-06	Inf	Inf	10.8838
ZNF607	5	0	3.64708e-06	Inf	Inf	10.8838
ZNF616	5	0	3.64708e-06	Inf	Inf	10.8838
ZNF718	5	0	3.64708e-06	Inf	Inf	10.8838
ZNF781	5	0	3.64708e-06	Inf	Inf	10.8838
ZNF860	5	0	3.64708e-06	Inf	Inf	10.8838
ZNF880	5	0	3.64708e-06	Inf	Inf	10.8838
ZSCAN31	5	0	3.64708e-06	Inf	Inf	10.8838
ZSCAN5B	5	0	3.64708e-06	Inf	Inf	10.8838
ZWINT	5	0	3.64708e-06	Inf	Inf	10.8838
KMT2C	11	20	3.94758e-06	12.2131	41.8769	3.8338
AK9	8	7	4.10762e-06	18.9526	76.5596	4.95222
ATM	8	7	4.10762e-06	18.9526	76.5596	4.95222
CD93	8	7	4.10762e-06	18.9526	76.5596	4.95222
CFAP65	8	7	4.10762e-06	18.9526	76.5596	4.95222
NBEAL2	8	7	4.10762e-06	18.9526	76.5596	4.95222
NRXN3	8	7	4.10762e-06	18.9526	76.5596	4.95222
OBSL1	8	7	4.10762e-06	18.9526	76.5596	4.95222
PLXNA2	8	7	4.10762e-06	18.9526	76.5596	4.95222
SPAG17	8	7	4.10762e-06	18.9526	76.5596	4.95222
A2M	7	4	4.15343e-06	26.619	144.175	5.79368
ACACB	7	4	4.15343e-06	26.619	144.175	5.79368
ASH1L	7	4	4.15343e-06	26.619	144.175	5.79368
ASXL3	7	4	4.15343e-06	26.619	144.175	5.79368
ATAD5	7	4	4.15343e-06	26.619	144.175	5.79368
C2CD6	7	4	4.15343e-06	26.619	144.175	5.79368
CEMIP2	7	4	4.15343e-06	26.619	144.175	5.79368
CNOT1	7	4	4.15343e-06	26.619	144.175	5.79368
DIAPH1	7	4	4.15343e-06	26.619	144.175	5.79368
EML5	7	4	4.15343e-06	26.619	144.175	5.79368
EVC2	7	4	4.15343e-06	26.619	144.175	5.79368
EVPL	7	4	4.15343e-06	26.619	144.175	5.79368
FBN1	7	4	4.15343e-06	26.619	144.175	5.79368
GLI1	7	4	4.15343e-06	26.619	144.175	5.79368
GPR158	7	4	4.15343e-06	26.619	144.175	5.79368
JAKMIP3	7	4	4.15343e-06	26.619	144.175	5.79368
KCP	7	4	4.15343e-06	26.619	144.175	5.79368
KIAA1755	7	4	4.15343e-06	26.619	144.175	5.79368
LAMB1	7	4	4.15343e-06	26.619	144.175	5.79368
LIFR	7	4	4.15343e-06	26.619	144.175	5.79368
MED12L	7	4	4.15343e-06	26.619	144.175	5.79368
MIA2	7	4	4.15343e-06	26.619	144.175	5.79368
MSH3	7	4	4.15343e-06	26.619	144.175	5.79368
MYH8	7	4	4.15343e-06	26.619	144.175	5.79368
MYOF	7	4	4.15343e-06	26.619	144.175	5.79368
PIGO	7	4	4.15343e-06	26.619	144.175	5.79368
PTPRN2	7	4	4.15343e-06	26.619	144.175	5.79368
RNF145	7	4	4.15343e-06	26.619	144.175	5.79368
SHCBP1L	7	4	4.15343e-06	26.619	144.175	5.79368
SIPA1L3	7	4	4.15343e-06	26.619	144.175	5.79368
SULF1	7	4	4.15343e-06	26.619	144.175	5.79368
TP53BP1	7	4	4.15343e-06	26.619	144.175	5.79368
TPO	7	4	4.15343e-06	26.619	144.175	5.79368
WDFY3	7	4	4.15343e-06	26.619	144.175	5.79368
ZFR2	7	4	4.15343e-06	26.619	144.175	5.79368
ZNF316	7	4	4.15343e-06	26.619	144.175	5.79368
ZNF318	7	4	4.15343e-06	26.619	144.175	5.79368
ZNF578	7	4	4.15343e-06	26.619	144.175	5.79368
HERC2	9	11	4.863e-06	14.8253	52.8044	4.30342
PXDNL	9	11	4.863e-06	14.8253	52.8044	4.30342
AC092143.1	6	2	6.18842e-06	41.8959	465.084	6.64597
ADGRA2	6	2	6.18842e-06	41.8959	465.084	6.64597
AJAP1	6	2	6.18842e-06	41.8959	465.084	6.64597
AL592490.1	6	2	6.18842e-06	41.8959	465.084	6.64597
ALG13	6	2	6.18842e-06	41.8959	465.084	6.64597
ANKRD26	6	2	6.18842e-06	41.8959	465.084	6.64597
ARHGEF38	6	2	6.18842e-06	41.8959	465.084	6.64597
ATP8B4	6	2	6.18842e-06	41.8959	465.084	6.64597
BNC1	6	2	6.18842e-06	41.8959	465.084	6.64597
BTBD8	6	2	6.18842e-06	41.8959	465.084	6.64597
C12orf42	6	2	6.18842e-06	41.8959	465.084	6.64597
C7	6	2	6.18842e-06	41.8959	465.084	6.64597
CASD1	6	2	6.18842e-06	41.8959	465.084	6.64597
CCDC180	6	2	6.18842e-06	41.8959	465.084	6.64597
CDH26	6	2	6.18842e-06	41.8959	465.084	6.64597
CENPE	6	2	6.18842e-06	41.8959	465.084	6.64597
CEP89	6	2	6.18842e-06	41.8959	465.084	6.64597
CNGB1	6	2	6.18842e-06	41.8959	465.084	6.64597
COBLL1	6	2	6.18842e-06	41.8959	465.084	6.64597
DISC1	6	2	6.18842e-06	41.8959	465.084	6.64597
EFCAB5	6	2	6.18842e-06	41.8959	465.084	6.64597
EFHC1	6	2	6.18842e-06	41.8959	465.084	6.64597
EIF3A	6	2	6.18842e-06	41.8959	465.084	6.64597
EPHA5	6	2	6.18842e-06	41.8959	465.084	6.64597
ERAP1	6	2	6.18842e-06	41.8959	465.084	6.64597
FAM135B	6	2	6.18842e-06	41.8959	465.084	6.64597
FAM171A1	6	2	6.18842e-06	41.8959	465.084	6.64597
FAM189A1	6	2	6.18842e-06	41.8959	465.084	6.64597
GJA4	6	2	6.18842e-06	41.8959	465.084	6.64597
GUCY2D	6	2	6.18842e-06	41.8959	465.084	6.64597
HLX	6	2	6.18842e-06	41.8959	465.084	6.64597
HRG	6	2	6.18842e-06	41.8959	465.084	6.64597
IARS1	6	2	6.18842e-06	41.8959	465.084	6.64597
IQGAP3	6	2	6.18842e-06	41.8959	465.084	6.64597
ITGA2B	6	2	6.18842e-06	41.8959	465.084	6.64597
KIF18A	6	2	6.18842e-06	41.8959	465.084	6.64597
KIF26A	6	2	6.18842e-06	41.8959	465.084	6.64597
LARP1	6	2	6.18842e-06	41.8959	465.084	6.64597
LCOR	6	2	6.18842e-06	41.8959	465.084	6.64597
LEFTY1	6	2	6.18842e-06	41.8959	465.084	6.64597
LIG4	6	2	6.18842e-06	41.8959	465.084	6.64597
MAZ	6	2	6.18842e-06	41.8959	465.084	6.64597
MED23	6	2	6.18842e-06	41.8959	465.084	6.64597
MYO1C	6	2	6.18842e-06	41.8959	465.084	6.64597
NBEAL1	6	2	6.18842e-06	41.8959	465.084	6.64597
NEK11	6	2	6.18842e-06	41.8959	465.084	6.64597
NPHP3	6	2	6.18842e-06	41.8959	465.084	6.64597
NPHS1	6	2	6.18842e-06	41.8959	465.084	6.64597
OR6C74	6	2	6.18842e-06	41.8959	465.084	6.64597
PDZD7	6	2	6.18842e-06	41.8959	465.084	6.64597
PIK3R1	6	2	6.18842e-06	41.8959	465.084	6.64597
PLEKHH1	6	2	6.18842e-06	41.8959	465.084	6.64597
PLEKHH2	6	2	6.18842e-06	41.8959	465.084	6.64597
PRKD1	6	2	6.18842e-06	41.8959	465.084	6.64597
PTPRD	6	2	6.18842e-06	41.8959	465.084	6.64597
RGS12	6	2	6.18842e-06	41.8959	465.084	6.64597
RICTOR	6	2	6.18842e-06	41.8959	465.084	6.64597
RXFP2	6	2	6.18842e-06	41.8959	465.084	6.64597
SAGE1	6	2	6.18842e-06	41.8959	465.084	6.64597
SCAF11	6	2	6.18842e-06	41.8959	465.084	6.64597
SCEL	6	2	6.18842e-06	41.8959	465.084	6.64597
SLC23A2	6	2	6.18842e-06	41.8959	465.084	6.64597
SLC44A4	6	2	6.18842e-06	41.8959	465.084	6.64597
SLC4A1	6	2	6.18842e-06	41.8959	465.084	6.64597
SPATA3	6	2	6.18842e-06	41.8959	465.084	6.64597
SRRT	6	2	6.18842e-06	41.8959	465.084	6.64597
TASOR2	6	2	6.18842e-06	41.8959	465.084	6.64597
TBC1D25	6	2	6.18842e-06	41.8959	465.084	6.64597
TELO2	6	2	6.18842e-06	41.8959	465.084	6.64597
TIAM2	6	2	6.18842e-06	41.8959	465.084	6.64597
TNRC6C	6	2	6.18842e-06	41.8959	465.084	6.64597
TOP2B	6	2	6.18842e-06	41.8959	465.084	6.64597
TPR	6	2	6.18842e-06	41.8959	465.084	6.64597
ZBBX	6	2	6.18842e-06	41.8959	465.084	6.64597
ZFPM2	6	2	6.18842e-06	41.8959	465.084	6.64597
ZNF432	6	2	6.18842e-06	41.8959	465.084	6.64597
ZNF568	6	2	6.18842e-06	41.8959	465.084	6.64597
MYO16	10	16	6.25984e-06	12.4258	42.2203	3.82636
SPTA1	10	16	6.25984e-06	12.4258	42.2203	3.82636
AKAP9	8	8	7.81748e-06	16.542	63.8302	4.44345
ATN1	8	8	7.81748e-06	16.542	63.8302	4.44345
CFAP54	8	8	7.81748e-06	16.542	63.8302	4.44345
PIEZO1	8	8	7.81748e-06	16.542	63.8302	4.44345
SCN5A	8	8	7.81748e-06	16.542	63.8302	4.44345
KIR3DL1	9	12	8.12527e-06	13.5416	47.319	3.98096
POTEJ	9	12	8.12527e-06	13.5416	47.319	3.98096
VCX3A	9	12	8.12527e-06	13.5416	47.319	3.98096
ADAMTS16	7	5	9.45551e-06	21.2846	100.727	4.94634
ADAMTS18	7	5	9.45551e-06	21.2846	100.727	4.94634
AGRN	7	5	9.45551e-06	21.2846	100.727	4.94634
AKAP6	7	5	9.45551e-06	21.2846	100.727	4.94634
ATG2A	7	5	9.45551e-06	21.2846	100.727	4.94634
BRCA2	7	5	9.45551e-06	21.2846	100.727	4.94634
CCDC187	7	5	9.45551e-06	21.2846	100.727	4.94634
CECR2	7	5	9.45551e-06	21.2846	100.727	4.94634
CEP350	7	5	9.45551e-06	21.2846	100.727	4.94634
CFAP74	7	5	9.45551e-06	21.2846	100.727	4.94634
CNTN1	7	5	9.45551e-06	21.2846	100.727	4.94634
CROCC2	7	5	9.45551e-06	21.2846	100.727	4.94634
EP400	7	5	9.45551e-06	21.2846	100.727	4.94634
GABBR2	7	5	9.45551e-06	21.2846	100.727	4.94634
GRM7	7	5	9.45551e-06	21.2846	100.727	4.94634
KIAA0825	7	5	9.45551e-06	21.2846	100.727	4.94634
KIAA1109	7	5	9.45551e-06	21.2846	100.727	4.94634
KRT10	7	5	9.45551e-06	21.2846	100.727	4.94634
OGFR	7	5	9.45551e-06	21.2846	100.727	4.94634
PLXNB2	7	5	9.45551e-06	21.2846	100.727	4.94634
RGPD3	7	5	9.45551e-06	21.2846	100.727	4.94634
SCARF2	7	5	9.45551e-06	21.2846	100.727	4.94634
SFMBT2	7	5	9.45551e-06	21.2846	100.727	4.94634
SLX4	7	5	9.45551e-06	21.2846	100.727	4.94634
SYCP2	7	5	9.45551e-06	21.2846	100.727	4.94634
TPM3P2	7	5	9.45551e-06	21.2846	100.727	4.94634
UNC13A	7	5	9.45551e-06	21.2846	100.727	4.94634
UTRN	7	5	9.45551e-06	21.2846	100.727	4.94634
WIZ	7	5	9.45551e-06	21.2846	100.727	4.94634
ZNF804B	7	5	9.45551e-06	21.2846	100.727	4.94634
CSMD1	10	17	9.52536e-06	11.6381	39.1603	3.60808
HMCN1	10	17	9.52536e-06	11.6381	39.1603	3.60808
MUC16	13	36	1.13501e-05	10.1604	38.8367	3.15092
ANKRD30A	9	13	1.31256e-05	12.4434	42.7857	3.7007
INO80E	8	9	1.40484e-05	14.6634	54.5912	4.02581
NCKAP5	8	9	1.40484e-05	14.6634	54.5912	4.02581
NID1	8	9	1.40484e-05	14.6634	54.5912	4.02581
RN7SKP48	8	9	1.40484e-05	14.6634	54.5912	4.02581
STAB1	8	9	1.40484e-05	14.6634	54.5912	4.02581
NPIPB15	10	18	1.41931e-05	10.9366	36.5813	3.4113
MUC5B	12	30	1.51526e-05	9.76552	34.3673	3.10622
ABCA10	6	3	1.75587e-05	28.0079	194.82	5.2538
ABCC6	6	3	1.75587e-05	28.0079	194.82	5.2538
ALK	6	3	1.75587e-05	28.0079	194.82	5.2538
ALPK2	6	3	1.75587e-05	28.0079	194.82	5.2538
ARHGAP25	6	3	1.75587e-05	28.0079	194.82	5.2538
CCDC144A	6	3	1.75587e-05	28.0079	194.82	5.2538
CELSR2	6	3	1.75587e-05	28.0079	194.82	5.2538
CNTN4	6	3	1.75587e-05	28.0079	194.82	5.2538
COL4A1	6	3	1.75587e-05	28.0079	194.82	5.2538
COL4A2	6	3	1.75587e-05	28.0079	194.82	5.2538
CUL9	6	3	1.75587e-05	28.0079	194.82	5.2538
CYP2A7	6	3	1.75587e-05	28.0079	194.82	5.2538
DDX27	6	3	1.75587e-05	28.0079	194.82	5.2538
DDX60L	6	3	1.75587e-05	28.0079	194.82	5.2538
DISP1	6	3	1.75587e-05	28.0079	194.82	5.2538
DOCK1	6	3	1.75587e-05	28.0079	194.82	5.2538
DPY19L2	6	3	1.75587e-05	28.0079	194.82	5.2538
DPYD	6	3	1.75587e-05	28.0079	194.82	5.2538
EPG5	6	3	1.75587e-05	28.0079	194.82	5.2538
GALNT2	6	3	1.75587e-05	28.0079	194.82	5.2538
GOLGA3	6	3	1.75587e-05	28.0079	194.82	5.2538
GRB14	6	3	1.75587e-05	28.0079	194.82	5.2538
HELZ	6	3	1.75587e-05	28.0079	194.82	5.2538
ITIH5	6	3	1.75587e-05	28.0079	194.82	5.2538
JPH4	6	3	1.75587e-05	28.0079	194.82	5.2538
KCNQ2	6	3	1.75587e-05	28.0079	194.82	5.2538
KIAA0100	6	3	1.75587e-05	28.0079	194.82	5.2538
KIAA1549L	6	3	1.75587e-05	28.0079	194.82	5.2538
KRT6B	6	3	1.75587e-05	28.0079	194.82	5.2538
LRRC53	6	3	1.75587e-05	28.0079	194.82	5.2538
MBD5	6	3	1.75587e-05	28.0079	194.82	5.2538
MMS22L	6	3	1.75587e-05	28.0079	194.82	5.2538
NEXN	6	3	1.75587e-05	28.0079	194.82	5.2538
NIN	6	3	1.75587e-05	28.0079	194.82	5.2538
NPEPL1	6	3	1.75587e-05	28.0079	194.82	5.2538
NWD1	6	3	1.75587e-05	28.0079	194.82	5.2538
OR4N2	6	3	1.75587e-05	28.0079	194.82	5.2538
PHF3	6	3	1.75587e-05	28.0079	194.82	5.2538
PLCE1	6	3	1.75587e-05	28.0079	194.82	5.2538
PLEKHG1	6	3	1.75587e-05	28.0079	194.82	5.2538
PPFIA1	6	3	1.75587e-05	28.0079	194.82	5.2538
PPFIA2	6	3	1.75587e-05	28.0079	194.82	5.2538
REV1	6	3	1.75587e-05	28.0079	194.82	5.2538
SAFB2	6	3	1.75587e-05	28.0079	194.82	5.2538
SLF1	6	3	1.75587e-05	28.0079	194.82	5.2538
SLITRK4	6	3	1.75587e-05	28.0079	194.82	5.2538
SPDYE21	6	3	1.75587e-05	28.0079	194.82	5.2538
SPOUT1	6	3	1.75587e-05	28.0079	194.82	5.2538
SYNM	6	3	1.75587e-05	28.0079	194.82	5.2538
TOPAZ1	6	3	1.75587e-05	28.0079	194.82	5.2538
TRDN	6	3	1.75587e-05	28.0079	194.82	5.2538
TREH	6	3	1.75587e-05	28.0079	194.82	5.2538
TRIM77	6	3	1.75587e-05	28.0079	194.82	5.2538
WDR62	6	3	1.75587e-05	28.0079	194.82	5.2538
XDH	6	3	1.75587e-05	28.0079	194.82	5.2538
ZMYM4	6	3	1.75587e-05	28.0079	194.82	5.2538
ZNF787	6	3	1.75587e-05	28.0079	194.82	5.2538
ABCA6	7	6	1.94291e-05	17.7113	76.6457	4.31203
ADAMTS14	7	6	1.94291e-05	17.7113	76.6457	4.31203
ADGRG4	7	6	1.94291e-05	17.7113	76.6457	4.31203
AUTS2	7	6	1.94291e-05	17.7113	76.6457	4.31203
CASKIN1	7	6	1.94291e-05	17.7113	76.6457	4.31203
COL6A2	7	6	1.94291e-05	17.7113	76.6457	4.31203
COL6A6	7	6	1.94291e-05	17.7113	76.6457	4.31203
DYSF	7	6	1.94291e-05	17.7113	76.6457	4.31203
FBN2	7	6	1.94291e-05	17.7113	76.6457	4.31203
FHOD3	7	6	1.94291e-05	17.7113	76.6457	4.31203
KIF2B	7	6	1.94291e-05	17.7113	76.6457	4.31203
LCT	7	6	1.94291e-05	17.7113	76.6457	4.31203
LPA	7	6	1.94291e-05	17.7113	76.6457	4.31203
MAST4	7	6	1.94291e-05	17.7113	76.6457	4.31203
MKI67P1	7	6	1.94291e-05	17.7113	76.6457	4.31203
RADIL	7	6	1.94291e-05	17.7113	76.6457	4.31203
XIRP1	7	6	1.94291e-05	17.7113	76.6457	4.31203
ZFYVE28	7	6	1.94291e-05	17.7113	76.6457	4.31203
SCRIB	9	14	2.05792e-05	11.5033	39.0736	3.45507
A2ML1	5	1	2.06478e-05	64.6578	3180.19	6.58199
ABCC2	5	1	2.06478e-05	64.6578	3180.19	6.58199
ABCC9	5	1	2.06478e-05	64.6578	3180.19	6.58199
AC011498.5	5	1	2.06478e-05	64.6578	3180.19	6.58199
ACER1	5	1	2.06478e-05	64.6578	3180.19	6.58199
ACSM5	5	1	2.06478e-05	64.6578	3180.19	6.58199
ADAM28	5	1	2.06478e-05	64.6578	3180.19	6.58199
ADAMTS17	5	1	2.06478e-05	64.6578	3180.19	6.58199
ADGB	5	1	2.06478e-05	64.6578	3180.19	6.58199
ADGRA3	5	1	2.06478e-05	64.6578	3180.19	6.58199
AFAP1L1	5	1	2.06478e-05	64.6578	3180.19	6.58199
AIM2	5	1	2.06478e-05	64.6578	3180.19	6.58199
AL157789.1	5	1	2.06478e-05	64.6578	3180.19	6.58199
ALOX15B	5	1	2.06478e-05	64.6578	3180.19	6.58199
ALPI	5	1	2.06478e-05	64.6578	3180.19	6.58199
ANKRD33	5	1	2.06478e-05	64.6578	3180.19	6.58199
ANKRD62	5	1	2.06478e-05	64.6578	3180.19	6.58199
ANKZF1	5	1	2.06478e-05	64.6578	3180.19	6.58199
ANO9	5	1	2.06478e-05	64.6578	3180.19	6.58199
ANTXRL	5	1	2.06478e-05	64.6578	3180.19	6.58199
APAF1	5	1	2.06478e-05	64.6578	3180.19	6.58199
ARFGEF1	5	1	2.06478e-05	64.6578	3180.19	6.58199
ARSJ	5	1	2.06478e-05	64.6578	3180.19	6.58199
ASAH2	5	1	2.06478e-05	64.6578	3180.19	6.58199
ASAP1	5	1	2.06478e-05	64.6578	3180.19	6.58199
BAG3	5	1	2.06478e-05	64.6578	3180.19	6.58199
BCAN	5	1	2.06478e-05	64.6578	3180.19	6.58199
BMPR2	5	1	2.06478e-05	64.6578	3180.19	6.58199
C8orf34	5	1	2.06478e-05	64.6578	3180.19	6.58199
CAND2	5	1	2.06478e-05	64.6578	3180.19	6.58199
CAPN8	5	1	2.06478e-05	64.6578	3180.19	6.58199
CBR3	5	1	2.06478e-05	64.6578	3180.19	6.58199
CCDC85A	5	1	2.06478e-05	64.6578	3180.19	6.58199
CEP135	5	1	2.06478e-05	64.6578	3180.19	6.58199
CEP162	5	1	2.06478e-05	64.6578	3180.19	6.58199
CHST5	5	1	2.06478e-05	64.6578	3180.19	6.58199
CLASP2	5	1	2.06478e-05	64.6578	3180.19	6.58199
CNTN3	5	1	2.06478e-05	64.6578	3180.19	6.58199
COG2	5	1	2.06478e-05	64.6578	3180.19	6.58199
COL17A1	5	1	2.06478e-05	64.6578	3180.19	6.58199
COL21A1	5	1	2.06478e-05	64.6578	3180.19	6.58199
CYP4A11	5	1	2.06478e-05	64.6578	3180.19	6.58199
DBNDD2	5	1	2.06478e-05	64.6578	3180.19	6.58199
DENND5B	5	1	2.06478e-05	64.6578	3180.19	6.58199
DENND6B	5	1	2.06478e-05	64.6578	3180.19	6.58199
DHDH	5	1	2.06478e-05	64.6578	3180.19	6.58199
DNA2	5	1	2.06478e-05	64.6578	3180.19	6.58199
DNAAF5	5	1	2.06478e-05	64.6578	3180.19	6.58199
DNAJC13	5	1	2.06478e-05	64.6578	3180.19	6.58199
DOCK7	5	1	2.06478e-05	64.6578	3180.19	6.58199
DONSON	5	1	2.06478e-05	64.6578	3180.19	6.58199
DPP3	5	1	2.06478e-05	64.6578	3180.19	6.58199
DUOX1	5	1	2.06478e-05	64.6578	3180.19	6.58199
DYNC1I2	5	1	2.06478e-05	64.6578	3180.19	6.58199
DZANK1	5	1	2.06478e-05	64.6578	3180.19	6.58199
DZIP1	5	1	2.06478e-05	64.6578	3180.19	6.58199
E2F7	5	1	2.06478e-05	64.6578	3180.19	6.58199
EEF1AKNMT	5	1	2.06478e-05	64.6578	3180.19	6.58199
EFCAB13	5	1	2.06478e-05	64.6578	3180.19	6.58199
ENGASE	5	1	2.06478e-05	64.6578	3180.19	6.58199
ENPP2	5	1	2.06478e-05	64.6578	3180.19	6.58199
ERBIN	5	1	2.06478e-05	64.6578	3180.19	6.58199
ERFL	5	1	2.06478e-05	64.6578	3180.19	6.58199
ESYT3	5	1	2.06478e-05	64.6578	3180.19	6.58199
EXO5	5	1	2.06478e-05	64.6578	3180.19	6.58199
FGD4	5	1	2.06478e-05	64.6578	3180.19	6.58199
FLT1	5	1	2.06478e-05	64.6578	3180.19	6.58199
FOCAD	5	1	2.06478e-05	64.6578	3180.19	6.58199
FOXO1	5	1	2.06478e-05	64.6578	3180.19	6.58199
FPR1	5	1	2.06478e-05	64.6578	3180.19	6.58199
FRMD7	5	1	2.06478e-05	64.6578	3180.19	6.58199
FSCB	5	1	2.06478e-05	64.6578	3180.19	6.58199
G2E3	5	1	2.06478e-05	64.6578	3180.19	6.58199
GALNT13	5	1	2.06478e-05	64.6578	3180.19	6.58199
GK3P	5	1	2.06478e-05	64.6578	3180.19	6.58199
GLYR1	5	1	2.06478e-05	64.6578	3180.19	6.58199
GMNC	5	1	2.06478e-05	64.6578	3180.19	6.58199
GP6	5	1	2.06478e-05	64.6578	3180.19	6.58199
GPR153	5	1	2.06478e-05	64.6578	3180.19	6.58199
GPRIN1	5	1	2.06478e-05	64.6578	3180.19	6.58199
GRK3	5	1	2.06478e-05	64.6578	3180.19	6.58199
GUCY2C	5	1	2.06478e-05	64.6578	3180.19	6.58199
HAP1	5	1	2.06478e-05	64.6578	3180.19	6.58199
HK2	5	1	2.06478e-05	64.6578	3180.19	6.58199
HLTF	5	1	2.06478e-05	64.6578	3180.19	6.58199
HNF1A	5	1	2.06478e-05	64.6578	3180.19	6.58199
HNRNPA1L2	5	1	2.06478e-05	64.6578	3180.19	6.58199
HRH4	5	1	2.06478e-05	64.6578	3180.19	6.58199
IFI44L	5	1	2.06478e-05	64.6578	3180.19	6.58199
IFNAR2	5	1	2.06478e-05	64.6578	3180.19	6.58199
IGSF22	5	1	2.06478e-05	64.6578	3180.19	6.58199
INPP5F	5	1	2.06478e-05	64.6578	3180.19	6.58199
IRS4	5	1	2.06478e-05	64.6578	3180.19	6.58199
ITGA3	5	1	2.06478e-05	64.6578	3180.19	6.58199
JAG2	5	1	2.06478e-05	64.6578	3180.19	6.58199
JUP	5	1	2.06478e-05	64.6578	3180.19	6.58199
KANK3	5	1	2.06478e-05	64.6578	3180.19	6.58199
KAZN	5	1	2.06478e-05	64.6578	3180.19	6.58199
KCNV2	5	1	2.06478e-05	64.6578	3180.19	6.58199
KCTD19	5	1	2.06478e-05	64.6578	3180.19	6.58199
KIAA0319	5	1	2.06478e-05	64.6578	3180.19	6.58199
KIAA0408	5	1	2.06478e-05	64.6578	3180.19	6.58199
KIF21A	5	1	2.06478e-05	64.6578	3180.19	6.58199
KLHL38	5	1	2.06478e-05	64.6578	3180.19	6.58199
KLRG2	5	1	2.06478e-05	64.6578	3180.19	6.58199
KRT36	5	1	2.06478e-05	64.6578	3180.19	6.58199
KRT72	5	1	2.06478e-05	64.6578	3180.19	6.58199
LGI2	5	1	2.06478e-05	64.6578	3180.19	6.58199
LIMCH1	5	1	2.06478e-05	64.6578	3180.19	6.58199
LNX2	5	1	2.06478e-05	64.6578	3180.19	6.58199
LRGUK	5	1	2.06478e-05	64.6578	3180.19	6.58199
LRIG3	5	1	2.06478e-05	64.6578	3180.19	6.58199
LRMP	5	1	2.06478e-05	64.6578	3180.19	6.58199
LRRC63	5	1	2.06478e-05	64.6578	3180.19	6.58199
LSP1	5	1	2.06478e-05	64.6578	3180.19	6.58199
MAP4K5	5	1	2.06478e-05	64.6578	3180.19	6.58199
MAP7D3	5	1	2.06478e-05	64.6578	3180.19	6.58199
MAPT	5	1	2.06478e-05	64.6578	3180.19	6.58199
MCF2L2	5	1	2.06478e-05	64.6578	3180.19	6.58199
MCUB	5	1	2.06478e-05	64.6578	3180.19	6.58199
MECOM	5	1	2.06478e-05	64.6578	3180.19	6.58199
MINAR1	5	1	2.06478e-05	64.6578	3180.19	6.58199
MROH8	5	1	2.06478e-05	64.6578	3180.19	6.58199
MRTFA	5	1	2.06478e-05	64.6578	3180.19	6.58199
MTCO1P4	5	1	2.06478e-05	64.6578	3180.19	6.58199
MTUS1	5	1	2.06478e-05	64.6578	3180.19	6.58199
MYOCD	5	1	2.06478e-05	64.6578	3180.19	6.58199
NAV1	5	1	2.06478e-05	64.6578	3180.19	6.58199
NECAP1	5	1	2.06478e-05	64.6578	3180.19	6.58199
NFX1	5	1	2.06478e-05	64.6578	3180.19	6.58199
NPVF	5	1	2.06478e-05	64.6578	3180.19	6.58199
NRAP	5	1	2.06478e-05	64.6578	3180.19	6.58199
NUTM1	5	1	2.06478e-05	64.6578	3180.19	6.58199
OFD1	5	1	2.06478e-05	64.6578	3180.19	6.58199
OGDHL	5	1	2.06478e-05	64.6578	3180.19	6.58199
OR13C9	5	1	2.06478e-05	64.6578	3180.19	6.58199
OR1I1	5	1	2.06478e-05	64.6578	3180.19	6.58199
OR4M1	5	1	2.06478e-05	64.6578	3180.19	6.58199
OR52E4	5	1	2.06478e-05	64.6578	3180.19	6.58199
OVCH2	5	1	2.06478e-05	64.6578	3180.19	6.58199
PAXIP1	5	1	2.06478e-05	64.6578	3180.19	6.58199
PCSK7	5	1	2.06478e-05	64.6578	3180.19	6.58199
PDGFRA	5	1	2.06478e-05	64.6578	3180.19	6.58199
PHYH	5	1	2.06478e-05	64.6578	3180.19	6.58199
PIK3CB	5	1	2.06478e-05	64.6578	3180.19	6.58199
PLA2G4C	5	1	2.06478e-05	64.6578	3180.19	6.58199
PLD5	5	1	2.06478e-05	64.6578	3180.19	6.58199
PLOD3	5	1	2.06478e-05	64.6578	3180.19	6.58199
PM20D1	5	1	2.06478e-05	64.6578	3180.19	6.58199
PNCK	5	1	2.06478e-05	64.6578	3180.19	6.58199
POLR1B	5	1	2.06478e-05	64.6578	3180.19	6.58199
PP2D1	5	1	2.06478e-05	64.6578	3180.19	6.58199
PPP2R5A	5	1	2.06478e-05	64.6578	3180.19	6.58199
PRRT4	5	1	2.06478e-05	64.6578	3180.19	6.58199
PSG3	5	1	2.06478e-05	64.6578	3180.19	6.58199
PTK2B	5	1	2.06478e-05	64.6578	3180.19	6.58199
PTPRO	5	1	2.06478e-05	64.6578	3180.19	6.58199
PTRH1	5	1	2.06478e-05	64.6578	3180.19	6.58199
PYGL	5	1	2.06478e-05	64.6578	3180.19	6.58199
RAD21L1	5	1	2.06478e-05	64.6578	3180.19	6.58199
RAET1E	5	1	2.06478e-05	64.6578	3180.19	6.58199
RALGAPA1	5	1	2.06478e-05	64.6578	3180.19	6.58199
RASSF9	5	1	2.06478e-05	64.6578	3180.19	6.58199
RBM20	5	1	2.06478e-05	64.6578	3180.19	6.58199
RNF207	5	1	2.06478e-05	64.6578	3180.19	6.58199
RNPC3	5	1	2.06478e-05	64.6578	3180.19	6.58199
RSPH4A	5	1	2.06478e-05	64.6578	3180.19	6.58199
SAMSN1	5	1	2.06478e-05	64.6578	3180.19	6.58199
SETD5	5	1	2.06478e-05	64.6578	3180.19	6.58199
SFI1	5	1	2.06478e-05	64.6578	3180.19	6.58199
SGSM3	5	1	2.06478e-05	64.6578	3180.19	6.58199
SHOC1	5	1	2.06478e-05	64.6578	3180.19	6.58199
SHPRH	5	1	2.06478e-05	64.6578	3180.19	6.58199
SIGLEC5	5	1	2.06478e-05	64.6578	3180.19	6.58199
SLC16A7	5	1	2.06478e-05	64.6578	3180.19	6.58199
SLC22A9	5	1	2.06478e-05	64.6578	3180.19	6.58199
SLC25A47	5	1	2.06478e-05	64.6578	3180.19	6.58199
SLC29A3	5	1	2.06478e-05	64.6578	3180.19	6.58199
SLC2A4RG	5	1	2.06478e-05	64.6578	3180.19	6.58199
SLFN12L	5	1	2.06478e-05	64.6578	3180.19	6.58199
SMG7	5	1	2.06478e-05	64.6578	3180.19	6.58199
SMYD1	5	1	2.06478e-05	64.6578	3180.19	6.58199
SNAP91	5	1	2.06478e-05	64.6578	3180.19	6.58199
SORL1	5	1	2.06478e-05	64.6578	3180.19	6.58199
SPATA2	5	1	2.06478e-05	64.6578	3180.19	6.58199
SPATA31A3	5	1	2.06478e-05	64.6578	3180.19	6.58199
SPATA7	5	1	2.06478e-05	64.6578	3180.19	6.58199
SPTAN1	5	1	2.06478e-05	64.6578	3180.19	6.58199
STOX1	5	1	2.06478e-05	64.6578	3180.19	6.58199
TACR2	5	1	2.06478e-05	64.6578	3180.19	6.58199
TAS2R30	5	1	2.06478e-05	64.6578	3180.19	6.58199
TBX18	5	1	2.06478e-05	64.6578	3180.19	6.58199
TEKT3	5	1	2.06478e-05	64.6578	3180.19	6.58199
TEX55	5	1	2.06478e-05	64.6578	3180.19	6.58199
THAP4	5	1	2.06478e-05	64.6578	3180.19	6.58199
TMC1	5	1	2.06478e-05	64.6578	3180.19	6.58199
TMC3	5	1	2.06478e-05	64.6578	3180.19	6.58199
TMCC2	5	1	2.06478e-05	64.6578	3180.19	6.58199
TMEM156	5	1	2.06478e-05	64.6578	3180.19	6.58199
TMEM201	5	1	2.06478e-05	64.6578	3180.19	6.58199
TOGARAM2	5	1	2.06478e-05	64.6578	3180.19	6.58199
TRAF3	5	1	2.06478e-05	64.6578	3180.19	6.58199
TRIM24	5	1	2.06478e-05	64.6578	3180.19	6.58199
TRPC6	5	1	2.06478e-05	64.6578	3180.19	6.58199
TSBP1	5	1	2.06478e-05	64.6578	3180.19	6.58199
TTLL8	5	1	2.06478e-05	64.6578	3180.19	6.58199
TUBB1	5	1	2.06478e-05	64.6578	3180.19	6.58199
TUT7	5	1	2.06478e-05	64.6578	3180.19	6.58199
UGT2B11	5	1	2.06478e-05	64.6578	3180.19	6.58199
UPF2	5	1	2.06478e-05	64.6578	3180.19	6.58199
USP33	5	1	2.06478e-05	64.6578	3180.19	6.58199
USP6	5	1	2.06478e-05	64.6578	3180.19	6.58199
VARS1	5	1	2.06478e-05	64.6578	3180.19	6.58199
VWA5B2	5	1	2.06478e-05	64.6578	3180.19	6.58199
WDR49	5	1	2.06478e-05	64.6578	3180.19	6.58199
WDR7	5	1	2.06478e-05	64.6578	3180.19	6.58199
XKR5	5	1	2.06478e-05	64.6578	3180.19	6.58199
XPO4	5	1	2.06478e-05	64.6578	3180.19	6.58199
YBX3	5	1	2.06478e-05	64.6578	3180.19	6.58199
ZACN	5	1	2.06478e-05	64.6578	3180.19	6.58199
ZBED9	5	1	2.06478e-05	64.6578	3180.19	6.58199
ZBTB38	5	1	2.06478e-05	64.6578	3180.19	6.58199
ZCCHC14	5	1	2.06478e-05	64.6578	3180.19	6.58199
ZMPSTE24	5	1	2.06478e-05	64.6578	3180.19	6.58199
ZNF112	5	1	2.06478e-05	64.6578	3180.19	6.58199
ZNF134	5	1	2.06478e-05	64.6578	3180.19	6.58199
ZNF273	5	1	2.06478e-05	64.6578	3180.19	6.58199
ZNF281	5	1	2.06478e-05	64.6578	3180.19	6.58199
ZNF417	5	1	2.06478e-05	64.6578	3180.19	6.58199
ZNF600	5	1	2.06478e-05	64.6578	3180.19	6.58199
ZNF609	5	1	2.06478e-05	64.6578	3180.19	6.58199
ZNF610	5	1	2.06478e-05	64.6578	3180.19	6.58199
ZNF679	5	1	2.06478e-05	64.6578	3180.19	6.58199
ZNF790	5	1	2.06478e-05	64.6578	3180.19	6.58199
ZNF808	5	1	2.06478e-05	64.6578	3180.19	6.58199
ZNF813	5	1	2.06478e-05	64.6578	3180.19	6.58199
ZNRF4	5	1	2.06478e-05	64.6578	3180.19	6.58199
ZSCAN29	5	1	2.06478e-05	64.6578	3180.19	6.58199
ATXN7	8	10	2.40525e-05	13.1462	47.6034	3.67736
FBN3	8	10	2.40525e-05	13.1462	47.6034	3.67736
FRY	8	10	2.40525e-05	13.1462	47.6034	3.67736
KIF26B	8	10	2.40525e-05	13.1462	47.6034	3.67736
ZNF717	12	32	2.69091e-05	9.04003	31.6893	2.88785
HLA-A	12	33	3.5397e-05	8.71151	30.4749	2.78785
MAGEC1	12	33	3.5397e-05	8.71151	30.4749	2.78785
ASPM	7	7	3.68443e-05	15.1432	61.6877	3.81891
CCDC120	7	7	3.68443e-05	15.1432	61.6877	3.81891
GAK	7	7	3.68443e-05	15.1432	61.6877	3.81891
MAMDC4	7	7	3.68443e-05	15.1432	61.6877	3.81891
MAP1B	7	7	3.68443e-05	15.1432	61.6877	3.81891
PTPN13	7	7	3.68443e-05	15.1432	61.6877	3.81891
SLC12A5	7	7	3.68443e-05	15.1432	61.6877	3.81891
ZNF716	7	7	3.68443e-05	15.1432	61.6877	3.81891
MEGF8	8	11	3.95083e-05	11.9048	42.1736	3.38121
PLEC	8	11	3.95083e-05	11.9048	42.1736	3.38121
TAF1L	8	11	3.95083e-05	11.9048	42.1736	3.38121
ANKRD36B	6	4	4.1509e-05	21.0276	116.536	4.34498
ARAP2	6	4	4.1509e-05	21.0276	116.536	4.34498
ARFGEF2	6	4	4.1509e-05	21.0276	116.536	4.34498
BCL9	6	4	4.1509e-05	21.0276	116.536	4.34498
BRINP2	6	4	4.1509e-05	21.0276	116.536	4.34498
BRWD1	6	4	4.1509e-05	21.0276	116.536	4.34498
BRWD3	6	4	4.1509e-05	21.0276	116.536	4.34498
CCDC175	6	4	4.1509e-05	21.0276	116.536	4.34498
CCDC88A	6	4	4.1509e-05	21.0276	116.536	4.34498
CHD5	6	4	4.1509e-05	21.0276	116.536	4.34498
CIT	6	4	4.1509e-05	21.0276	116.536	4.34498
CNTNAP4	6	4	4.1509e-05	21.0276	116.536	4.34498
DNMBP	6	4	4.1509e-05	21.0276	116.536	4.34498
ERCC6L2	6	4	4.1509e-05	21.0276	116.536	4.34498
FMN1	6	4	4.1509e-05	21.0276	116.536	4.34498
FOXG1	6	4	4.1509e-05	21.0276	116.536	4.34498
FRMPD2	6	4	4.1509e-05	21.0276	116.536	4.34498
GCNT2	6	4	4.1509e-05	21.0276	116.536	4.34498
GMCL2	6	4	4.1509e-05	21.0276	116.536	4.34498
GRIK2	6	4	4.1509e-05	21.0276	116.536	4.34498
ITPR1	6	4	4.1509e-05	21.0276	116.536	4.34498
KRT32	6	4	4.1509e-05	21.0276	116.536	4.34498
MGAM	6	4	4.1509e-05	21.0276	116.536	4.34498
MYH11	6	4	4.1509e-05	21.0276	116.536	4.34498
NES	6	4	4.1509e-05	21.0276	116.536	4.34498
NIPBL	6	4	4.1509e-05	21.0276	116.536	4.34498
OR2T8	6	4	4.1509e-05	21.0276	116.536	4.34498
PALM	6	4	4.1509e-05	21.0276	116.536	4.34498
PLEKHG2	6	4	4.1509e-05	21.0276	116.536	4.34498
PPL	6	4	4.1509e-05	21.0276	116.536	4.34498
RRBP1	6	4	4.1509e-05	21.0276	116.536	4.34498
SAP130	6	4	4.1509e-05	21.0276	116.536	4.34498
SEC16A	6	4	4.1509e-05	21.0276	116.536	4.34498
SON	6	4	4.1509e-05	21.0276	116.536	4.34498
SPANXB1	6	4	4.1509e-05	21.0276	116.536	4.34498
TCF20	6	4	4.1509e-05	21.0276	116.536	4.34498
TMEM132A	6	4	4.1509e-05	21.0276	116.536	4.34498
TMEM232	6	4	4.1509e-05	21.0276	116.536	4.34498
TMPRSS15	6	4	4.1509e-05	21.0276	116.536	4.34498
TRPA1	6	4	4.1509e-05	21.0276	116.536	4.34498
TSHZ3	6	4	4.1509e-05	21.0276	116.536	4.34498
TSPOAP1	6	4	4.1509e-05	21.0276	116.536	4.34498
TUBA3E	6	4	4.1509e-05	21.0276	116.536	4.34498
YLPM1	6	4	4.1509e-05	21.0276	116.536	4.34498
ZNF675	6	4	4.1509e-05	21.0276	116.536	4.34498
ZNF862	6	4	4.1509e-05	21.0276	116.536	4.34498
RP1L1	9	16	4.68276e-05	9.97027	33.1484	3.04307
MUC5AC	16	69	5.78118e-05	12.6109	116.525	2.82848
RYR1	10	22	5.8613e-05	8.75885	28.6414	2.78504
ATP10A	8	12	6.26051e-05	10.8675	37.7561	3.12706
PEG3	8	12	6.26051e-05	10.8675	37.7561	3.12706
TULP4	8	12	6.26051e-05	10.8675	37.7561	3.12706
APC2	7	8	6.54889e-05	13.2117	51.3422	3.42374
GREB1	7	8	6.54889e-05	13.2117	51.3422	3.42374
HUWE1	7	8	6.54889e-05	13.2117	51.3422	3.42374
KNDC1	7	8	6.54889e-05	13.2117	51.3422	3.42374
MYH14	7	8	6.54889e-05	13.2117	51.3422	3.42374
MYH7	7	8	6.54889e-05	13.2117	51.3422	3.42374
NLRP7	7	8	6.54889e-05	13.2117	51.3422	3.42374
POM121	7	8	6.54889e-05	13.2117	51.3422	3.42374
TNC	7	8	6.54889e-05	13.2117	51.3422	3.42374
TSC2	7	8	6.54889e-05	13.2117	51.3422	3.42374
ZDBF2	7	8	6.54889e-05	13.2117	51.3422	3.42374
ABCA5	5	2	6.81785e-05	32.4717	369.911	4.77919
ABCB1	5	2	6.81785e-05	32.4717	369.911	4.77919
AC006059.2	5	2	6.81785e-05	32.4717	369.911	4.77919
ADAM11	5	2	6.81785e-05	32.4717	369.911	4.77919
ADAM22	5	2	6.81785e-05	32.4717	369.911	4.77919
ADAMTS6	5	2	6.81785e-05	32.4717	369.911	4.77919
ADCY9	5	2	6.81785e-05	32.4717	369.911	4.77919
AGL	5	2	6.81785e-05	32.4717	369.911	4.77919
AGXT	5	2	6.81785e-05	32.4717	369.911	4.77919
ANKDD1B	5	2	6.81785e-05	32.4717	369.911	4.77919
ANKRD35	5	2	6.81785e-05	32.4717	369.911	4.77919
AP3B1	5	2	6.81785e-05	32.4717	369.911	4.77919
ARID4B	5	2	6.81785e-05	32.4717	369.911	4.77919
ARMC2	5	2	6.81785e-05	32.4717	369.911	4.77919
ASB10	5	2	6.81785e-05	32.4717	369.911	4.77919
ATP1A4	5	2	6.81785e-05	32.4717	369.911	4.77919
B4GALNT3	5	2	6.81785e-05	32.4717	369.911	4.77919
BEGAIN	5	2	6.81785e-05	32.4717	369.911	4.77919
BNC2	5	2	6.81785e-05	32.4717	369.911	4.77919
BRD2	5	2	6.81785e-05	32.4717	369.911	4.77919
BTBD16	5	2	6.81785e-05	32.4717	369.911	4.77919
C5AR2	5	2	6.81785e-05	32.4717	369.911	4.77919
CACNA1D	5	2	6.81785e-05	32.4717	369.911	4.77919
CALCR	5	2	6.81785e-05	32.4717	369.911	4.77919
CALHM3	5	2	6.81785e-05	32.4717	369.911	4.77919
CARD10	5	2	6.81785e-05	32.4717	369.911	4.77919
CASP8AP2	5	2	6.81785e-05	32.4717	369.911	4.77919
CERKL	5	2	6.81785e-05	32.4717	369.911	4.77919
CGB7	5	2	6.81785e-05	32.4717	369.911	4.77919
CHL1	5	2	6.81785e-05	32.4717	369.911	4.77919
CLSTN3	5	2	6.81785e-05	32.4717	369.911	4.77919
CTAGE4	5	2	6.81785e-05	32.4717	369.911	4.77919
CYP7A1	5	2	6.81785e-05	32.4717	369.911	4.77919
DAAM1	5	2	6.81785e-05	32.4717	369.911	4.77919
DDX60	5	2	6.81785e-05	32.4717	369.911	4.77919
DECR1	5	2	6.81785e-05	32.4717	369.911	4.77919
DENND3	5	2	6.81785e-05	32.4717	369.911	4.77919
DENND4B	5	2	6.81785e-05	32.4717	369.911	4.77919
DGCR8	5	2	6.81785e-05	32.4717	369.911	4.77919
DOT1L	5	2	6.81785e-05	32.4717	369.911	4.77919
ELL2	5	2	6.81785e-05	32.4717	369.911	4.77919
ERMARD	5	2	6.81785e-05	32.4717	369.911	4.77919
FAM184B	5	2	6.81785e-05	32.4717	369.911	4.77919
FRMPD1	5	2	6.81785e-05	32.4717	369.911	4.77919
GBP7	5	2	6.81785e-05	32.4717	369.911	4.77919
GNAT2	5	2	6.81785e-05	32.4717	369.911	4.77919
GRIA2	5	2	6.81785e-05	32.4717	369.911	4.77919
GTF3C1	5	2	6.81785e-05	32.4717	369.911	4.77919
HGFAC	5	2	6.81785e-05	32.4717	369.911	4.77919
HHIP	5	2	6.81785e-05	32.4717	369.911	4.77919
HHIPL2	5	2	6.81785e-05	32.4717	369.911	4.77919
IFIT2	5	2	6.81785e-05	32.4717	369.911	4.77919
INTU	5	2	6.81785e-05	32.4717	369.911	4.77919
IRS1	5	2	6.81785e-05	32.4717	369.911	4.77919
IRX6	5	2	6.81785e-05	32.4717	369.911	4.77919
ITGAV	5	2	6.81785e-05	32.4717	369.911	4.77919
KAT6B	5	2	6.81785e-05	32.4717	369.911	4.77919
KCNH6	5	2	6.81785e-05	32.4717	369.911	4.77919
KIF17	5	2	6.81785e-05	32.4717	369.911	4.77919
KIR2DL4	5	2	6.81785e-05	32.4717	369.911	4.77919
KIR3DL3	5	2	6.81785e-05	32.4717	369.911	4.77919
KLHDC7A	5	2	6.81785e-05	32.4717	369.911	4.77919
KRT77	5	2	6.81785e-05	32.4717	369.911	4.77919
KRT86	5	2	6.81785e-05	32.4717	369.911	4.77919
LARP4B	5	2	6.81785e-05	32.4717	369.911	4.77919
LEXM	5	2	6.81785e-05	32.4717	369.911	4.77919
LRRD1	5	2	6.81785e-05	32.4717	369.911	4.77919
MACROD2	5	2	6.81785e-05	32.4717	369.911	4.77919
MAGEE2	5	2	6.81785e-05	32.4717	369.911	4.77919
MCHR2	5	2	6.81785e-05	32.4717	369.911	4.77919
MCM3	5	2	6.81785e-05	32.4717	369.911	4.77919
MCM3AP	5	2	6.81785e-05	32.4717	369.911	4.77919
MIA3	5	2	6.81785e-05	32.4717	369.911	4.77919
MICAL1	5	2	6.81785e-05	32.4717	369.911	4.77919
MMRN2	5	2	6.81785e-05	32.4717	369.911	4.77919
MOCS1	5	2	6.81785e-05	32.4717	369.911	4.77919
MPEG1	5	2	6.81785e-05	32.4717	369.911	4.77919
MS4A14	5	2	6.81785e-05	32.4717	369.911	4.77919
MTMR4	5	2	6.81785e-05	32.4717	369.911	4.77919
MYO5C	5	2	6.81785e-05	32.4717	369.911	4.77919
MYRFL	5	2	6.81785e-05	32.4717	369.911	4.77919
NAGLU	5	2	6.81785e-05	32.4717	369.911	4.77919
NCOA2	5	2	6.81785e-05	32.4717	369.911	4.77919
NKX1-2	5	2	6.81785e-05	32.4717	369.911	4.77919
NLRC4	5	2	6.81785e-05	32.4717	369.911	4.77919
NLRP11	5	2	6.81785e-05	32.4717	369.911	4.77919
NNT	5	2	6.81785e-05	32.4717	369.911	4.77919
NUTM2F	5	2	6.81785e-05	32.4717	369.911	4.77919
OR11G2	5	2	6.81785e-05	32.4717	369.911	4.77919
OR4C46	5	2	6.81785e-05	32.4717	369.911	4.77919
OR51I1	5	2	6.81785e-05	32.4717	369.911	4.77919
OSBPL6	5	2	6.81785e-05	32.4717	369.911	4.77919
PANK4	5	2	6.81785e-05	32.4717	369.911	4.77919
PAX2	5	2	6.81785e-05	32.4717	369.911	4.77919
PCDHB5	5	2	6.81785e-05	32.4717	369.911	4.77919
PDCD11	5	2	6.81785e-05	32.4717	369.911	4.77919
PDCD6IP	5	2	6.81785e-05	32.4717	369.911	4.77919
PDE5A	5	2	6.81785e-05	32.4717	369.911	4.77919
PDHX	5	2	6.81785e-05	32.4717	369.911	4.77919
PIGR	5	2	6.81785e-05	32.4717	369.911	4.77919
PIK3CG	5	2	6.81785e-05	32.4717	369.911	4.77919
PKD2L1	5	2	6.81785e-05	32.4717	369.911	4.77919
PLA2G4F	5	2	6.81785e-05	32.4717	369.911	4.77919
POU6F2	5	2	6.81785e-05	32.4717	369.911	4.77919
PRDM10	5	2	6.81785e-05	32.4717	369.911	4.77919
PRDM2	5	2	6.81785e-05	32.4717	369.911	4.77919
PTPRC	5	2	6.81785e-05	32.4717	369.911	4.77919
PTPRU	5	2	6.81785e-05	32.4717	369.911	4.77919
PYROXD2	5	2	6.81785e-05	32.4717	369.911	4.77919
RBL2	5	2	6.81785e-05	32.4717	369.911	4.77919
RGL3	5	2	6.81785e-05	32.4717	369.911	4.77919
RNF17	5	2	6.81785e-05	32.4717	369.911	4.77919
RPS6KA1	5	2	6.81785e-05	32.4717	369.911	4.77919
RTP5	5	2	6.81785e-05	32.4717	369.911	4.77919
SAMD9L	5	2	6.81785e-05	32.4717	369.911	4.77919
SCN11A	5	2	6.81785e-05	32.4717	369.911	4.77919
SLC26A8	5	2	6.81785e-05	32.4717	369.911	4.77919
SLC2A10	5	2	6.81785e-05	32.4717	369.911	4.77919
SLCO1B1	5	2	6.81785e-05	32.4717	369.911	4.77919
SPG11	5	2	6.81785e-05	32.4717	369.911	4.77919
SVOPL	5	2	6.81785e-05	32.4717	369.911	4.77919
SYTL1	5	2	6.81785e-05	32.4717	369.911	4.77919
TBC1D31	5	2	6.81785e-05	32.4717	369.911	4.77919
TBC1D4	5	2	6.81785e-05	32.4717	369.911	4.77919
TCOF1	5	2	6.81785e-05	32.4717	369.911	4.77919
TNS4	5	2	6.81785e-05	32.4717	369.911	4.77919
TONSL	5	2	6.81785e-05	32.4717	369.911	4.77919
TSTD2	5	2	6.81785e-05	32.4717	369.911	4.77919
TTLL10	5	2	6.81785e-05	32.4717	369.911	4.77919
UBR2	5	2	6.81785e-05	32.4717	369.911	4.77919
UGGT2	5	2	6.81785e-05	32.4717	369.911	4.77919
UGT1A3	5	2	6.81785e-05	32.4717	369.911	4.77919
USP31	5	2	6.81785e-05	32.4717	369.911	4.77919
USP54	5	2	6.81785e-05	32.4717	369.911	4.77919
UVSSA	5	2	6.81785e-05	32.4717	369.911	4.77919
VCPIP1	5	2	6.81785e-05	32.4717	369.911	4.77919
VILL	5	2	6.81785e-05	32.4717	369.911	4.77919
VIRMA	5	2	6.81785e-05	32.4717	369.911	4.77919
VSIG10L	5	2	6.81785e-05	32.4717	369.911	4.77919
VWA3B	5	2	6.81785e-05	32.4717	369.911	4.77919
WARS2	5	2	6.81785e-05	32.4717	369.911	4.77919
WDR72	5	2	6.81785e-05	32.4717	369.911	4.77919
WDR90	5	2	6.81785e-05	32.4717	369.911	4.77919
WNK3	5	2	6.81785e-05	32.4717	369.911	4.77919
XPNPEP2	5	2	6.81785e-05	32.4717	369.911	4.77919
YEATS2	5	2	6.81785e-05	32.4717	369.911	4.77919
Z82195.2	5	2	6.81785e-05	32.4717	369.911	4.77919
ZC3H3	5	2	6.81785e-05	32.4717	369.911	4.77919
ZMYM5	5	2	6.81785e-05	32.4717	369.911	4.77919
ZNF14	5	2	6.81785e-05	32.4717	369.911	4.77919
ZNF45	5	2	6.81785e-05	32.4717	369.911	4.77919
ZNF484	5	2	6.81785e-05	32.4717	369.911	4.77919
ZNF648	5	2	6.81785e-05	32.4717	369.911	4.77919
ZYG11A	5	2	6.81785e-05	32.4717	369.911	4.77919
FAT4	9	17	6.83046e-05	9.33709	30.8255	2.86944
TNRC18	9	17	6.83046e-05	9.33709	30.8255	2.86944
HLA-B	10	23	8.04674e-05	8.33153	27.1256	2.65901
KMT2B	10	23	8.04674e-05	8.33153	27.1256	2.65901
PCLO	10	23	8.04674e-05	8.33153	27.1256	2.65901
AC089987.1	6	5	8.63356e-05	16.8056	81.0239	3.70216
ANK3	6	5	8.63356e-05	16.8056	81.0239	3.70216
AP005139.1	6	5	8.63356e-05	16.8056	81.0239	3.70216
ARHGEF19	6	5	8.63356e-05	16.8056	81.0239	3.70216
CDH12	6	5	8.63356e-05	16.8056	81.0239	3.70216
DGKG	6	5	8.63356e-05	16.8056	81.0239	3.70216
DISP3	6	5	8.63356e-05	16.8056	81.0239	3.70216
DNAAF1	6	5	8.63356e-05	16.8056	81.0239	3.70216
GP1BA	6	5	8.63356e-05	16.8056	81.0239	3.70216
GPR149	6	5	8.63356e-05	16.8056	81.0239	3.70216
HECTD4	6	5	8.63356e-05	16.8056	81.0239	3.70216
HIVEP2	6	5	8.63356e-05	16.8056	81.0239	3.70216
ITGA10	6	5	8.63356e-05	16.8056	81.0239	3.70216
KPRP	6	5	8.63356e-05	16.8056	81.0239	3.70216
LILRA1	6	5	8.63356e-05	16.8056	81.0239	3.70216
MAP6	6	5	8.63356e-05	16.8056	81.0239	3.70216
MYH7B	6	5	8.63356e-05	16.8056	81.0239	3.70216
MYO18B	6	5	8.63356e-05	16.8056	81.0239	3.70216
NEURL1	6	5	8.63356e-05	16.8056	81.0239	3.70216
OPLAH	6	5	8.63356e-05	16.8056	81.0239	3.70216
PAPPA	6	5	8.63356e-05	16.8056	81.0239	3.70216
PCDHB7	6	5	8.63356e-05	16.8056	81.0239	3.70216
PPP1R3A	6	5	8.63356e-05	16.8056	81.0239	3.70216
PRUNE2	6	5	8.63356e-05	16.8056	81.0239	3.70216
SI	6	5	8.63356e-05	16.8056	81.0239	3.70216
SIPA1L1	6	5	8.63356e-05	16.8056	81.0239	3.70216
SIPA1L2	6	5	8.63356e-05	16.8056	81.0239	3.70216
SRCAP	6	5	8.63356e-05	16.8056	81.0239	3.70216
TCERG1L	6	5	8.63356e-05	16.8056	81.0239	3.70216
THSD7A	6	5	8.63356e-05	16.8056	81.0239	3.70216
VPS37B	6	5	8.63356e-05	16.8056	81.0239	3.70216
ZNF728	6	5	8.63356e-05	16.8056	81.0239	3.70216
TENM3	8	13	9.61311e-05	9.98759	34.2066	2.90605
KDM6B	12	37	9.81255e-05	7.5715	26.3267	2.43776
NBPF1	11	30	9.90066e-05	7.68733	25.4547	2.49155
MUC3A	10	24	0.000109051	7.93962	25.744	2.54262
PCDHB8	7	9	0.000110344	11.7064	43.8917	3.09999
SPTBN5	7	9	0.000110344	11.7064	43.8917	3.09999
VPS13B	7	9	0.000110344	11.7064	43.8917	3.09999
SDK1	9	19	0.000137247	8.26629	26.8981	2.5703
CDC42BPG	8	14	0.000143563	9.23142	31.1906	2.71235
CEL	8	14	0.000143563	9.23142	31.1906	2.71235
PKHD1L1	8	14	0.000143563	9.23142	31.1906	2.71235
ADARB2	6	6	0.000163216	13.9773	61.764	3.22316
ANO2	6	6	0.000163216	13.9773	61.764	3.22316
DHX34	6	6	0.000163216	13.9773	61.764	3.22316
DOCK2	6	6	0.000163216	13.9773	61.764	3.22316
DPP6	6	6	0.000163216	13.9773	61.764	3.22316
GIGYF2	6	6	0.000163216	13.9773	61.764	3.22316
GRIN2A	6	6	0.000163216	13.9773	61.764	3.22316
HIVEP3	6	6	0.000163216	13.9773	61.764	3.22316
IGSF10	6	6	0.000163216	13.9773	61.764	3.22316
MN1	6	6	0.000163216	13.9773	61.764	3.22316
PLXNA4	6	6	0.000163216	13.9773	61.764	3.22316
PRAMEF9	6	6	0.000163216	13.9773	61.764	3.22316
RETSAT	6	6	0.000163216	13.9773	61.764	3.22316
SEMA5B	6	6	0.000163216	13.9773	61.764	3.22316
SETD2	6	6	0.000163216	13.9773	61.764	3.22316
USP34	6	6	0.000163216	13.9773	61.764	3.22316
VCX3B	6	6	0.000163216	13.9773	61.764	3.22316
WWC3	6	6	0.000163216	13.9773	61.764	3.22316
AATK	5	3	0.000171495	21.6851	155.585	3.76161
ABBA01031669.1	5	3	0.000171495	21.6851	155.585	3.76161
ABCC12	5	3	0.000171495	21.6851	155.585	3.76161
ACTL9	5	3	0.000171495	21.6851	155.585	3.76161
ADAMTS3	5	3	0.000171495	21.6851	155.585	3.76161
ADCY7	5	3	0.000171495	21.6851	155.585	3.76161
AFTPH	5	3	0.000171495	21.6851	155.585	3.76161
AHNAK2	5	3	0.000171495	21.6851	155.585	3.76161
AKAP12	5	3	0.000171495	21.6851	155.585	3.76161
AKNA	5	3	0.000171495	21.6851	155.585	3.76161
AMER2	5	3	0.000171495	21.6851	155.585	3.76161
ANO7	5	3	0.000171495	21.6851	155.585	3.76161
AP5Z1	5	3	0.000171495	21.6851	155.585	3.76161
ARHGEF11	5	3	0.000171495	21.6851	155.585	3.76161
ARHGEF16	5	3	0.000171495	21.6851	155.585	3.76161
ARHGEF37	5	3	0.000171495	21.6851	155.585	3.76161
ATP10D	5	3	0.000171495	21.6851	155.585	3.76161
ATP13A5	5	3	0.000171495	21.6851	155.585	3.76161
ATP7A	5	3	0.000171495	21.6851	155.585	3.76161
C10orf71	5	3	0.000171495	21.6851	155.585	3.76161
C1orf127	5	3	0.000171495	21.6851	155.585	3.76161
CACNA1C	5	3	0.000171495	21.6851	155.585	3.76161
CACNA1S	5	3	0.000171495	21.6851	155.585	3.76161
CCDC39	5	3	0.000171495	21.6851	155.585	3.76161
CDK13	5	3	0.000171495	21.6851	155.585	3.76161
CENPJ	5	3	0.000171495	21.6851	155.585	3.76161
CHAF1A	5	3	0.000171495	21.6851	155.585	3.76161
CLUH	5	3	0.000171495	21.6851	155.585	3.76161
COL14A1	5	3	0.000171495	21.6851	155.585	3.76161
CTNNA2	5	3	0.000171495	21.6851	155.585	3.76161
CTNNAL1	5	3	0.000171495	21.6851	155.585	3.76161
DCAF8L2	5	3	0.000171495	21.6851	155.585	3.76161
DENND4C	5	3	0.000171495	21.6851	155.585	3.76161
DICER1	5	3	0.000171495	21.6851	155.585	3.76161
DOCK4	5	3	0.000171495	21.6851	155.585	3.76161
DUSP27	5	3	0.000171495	21.6851	155.585	3.76161
EBF3	5	3	0.000171495	21.6851	155.585	3.76161
ENAM	5	3	0.000171495	21.6851	155.585	3.76161
FAN1	5	3	0.000171495	21.6851	155.585	3.76161
FBF1	5	3	0.000171495	21.6851	155.585	3.76161
FCHO2	5	3	0.000171495	21.6851	155.585	3.76161
FETUB	5	3	0.000171495	21.6851	155.585	3.76161
GALNTL5	5	3	0.000171495	21.6851	155.585	3.76161
GGN	5	3	0.000171495	21.6851	155.585	3.76161
GOLGA5	5	3	0.000171495	21.6851	155.585	3.76161
GRID1	5	3	0.000171495	21.6851	155.585	3.76161
HDLBP	5	3	0.000171495	21.6851	155.585	3.76161
HMGXB3	5	3	0.000171495	21.6851	155.585	3.76161
HTR5A	5	3	0.000171495	21.6851	155.585	3.76161
INSR	5	3	0.000171495	21.6851	155.585	3.76161
IQGAP2	5	3	0.000171495	21.6851	155.585	3.76161
ITGA11	5	3	0.000171495	21.6851	155.585	3.76161
ITIH2	5	3	0.000171495	21.6851	155.585	3.76161
JAKMIP2	5	3	0.000171495	21.6851	155.585	3.76161
KCNN2	5	3	0.000171495	21.6851	155.585	3.76161
KIF27	5	3	0.000171495	21.6851	155.585	3.76161
KIZ	5	3	0.000171495	21.6851	155.585	3.76161
KRT3	5	3	0.000171495	21.6851	155.585	3.76161
KSR2	5	3	0.000171495	21.6851	155.585	3.76161
LDLRAD1	5	3	0.000171495	21.6851	155.585	3.76161
LIPE	5	3	0.000171495	21.6851	155.585	3.76161
LRRC8C	5	3	0.000171495	21.6851	155.585	3.76161
MAP3K9	5	3	0.000171495	21.6851	155.585	3.76161
MMRN1	5	3	0.000171495	21.6851	155.585	3.76161
MSR1	5	3	0.000171495	21.6851	155.585	3.76161
MTOR	5	3	0.000171495	21.6851	155.585	3.76161
MYH1	5	3	0.000171495	21.6851	155.585	3.76161
NHSL1	5	3	0.000171495	21.6851	155.585	3.76161
NOD2	5	3	0.000171495	21.6851	155.585	3.76161
NOTCH1	5	3	0.000171495	21.6851	155.585	3.76161
NRK	5	3	0.000171495	21.6851	155.585	3.76161
OLFML2B	5	3	0.000171495	21.6851	155.585	3.76161
OR2AK2	5	3	0.000171495	21.6851	155.585	3.76161
PAPOLB	5	3	0.000171495	21.6851	155.585	3.76161
PCCA	5	3	0.000171495	21.6851	155.585	3.76161
PCDHA13	5	3	0.000171495	21.6851	155.585	3.76161
PCDHB2	5	3	0.000171495	21.6851	155.585	3.76161
PCDHGA1	5	3	0.000171495	21.6851	155.585	3.76161
PI4KA	5	3	0.000171495	21.6851	155.585	3.76161
PKN1	5	3	0.000171495	21.6851	155.585	3.76161
PLCB2	5	3	0.000171495	21.6851	155.585	3.76161
PLEKHA7	5	3	0.000171495	21.6851	155.585	3.76161
PLXNA1	5	3	0.000171495	21.6851	155.585	3.76161
PLXNB3	5	3	0.000171495	21.6851	155.585	3.76161
PLXND1	5	3	0.000171495	21.6851	155.585	3.76161
POM121C	5	3	0.000171495	21.6851	155.585	3.76161
PPFIBP2	5	3	0.000171495	21.6851	155.585	3.76161
PRDM11	5	3	0.000171495	21.6851	155.585	3.76161
PSD4	5	3	0.000171495	21.6851	155.585	3.76161
RANBP2	5	3	0.000171495	21.6851	155.585	3.76161
RASA1	5	3	0.000171495	21.6851	155.585	3.76161
RECQL5	5	3	0.000171495	21.6851	155.585	3.76161
RP1	5	3	0.000171495	21.6851	155.585	3.76161
SCART1	5	3	0.000171495	21.6851	155.585	3.76161
SLC5A9	5	3	0.000171495	21.6851	155.585	3.76161
SOGA1	5	3	0.000171495	21.6851	155.585	3.76161
SORCS2	5	3	0.000171495	21.6851	155.585	3.76161
SPAG16	5	3	0.000171495	21.6851	155.585	3.76161
STAG3	5	3	0.000171495	21.6851	155.585	3.76161
TDRD5	5	3	0.000171495	21.6851	155.585	3.76161
TEAD2	5	3	0.000171495	21.6851	155.585	3.76161
TNRC6A	5	3	0.000171495	21.6851	155.585	3.76161
TRAPPC10	5	3	0.000171495	21.6851	155.585	3.76161
TRIM51GP	5	3	0.000171495	21.6851	155.585	3.76161
TRPC4	5	3	0.000171495	21.6851	155.585	3.76161
TRPV1	5	3	0.000171495	21.6851	155.585	3.76161
UBR1	5	3	0.000171495	21.6851	155.585	3.76161
WAPL	5	3	0.000171495	21.6851	155.585	3.76161
WASF3	5	3	0.000171495	21.6851	155.585	3.76161
WDR35	5	3	0.000171495	21.6851	155.585	3.76161
WHAMM	5	3	0.000171495	21.6851	155.585	3.76161
WRAP53	5	3	0.000171495	21.6851	155.585	3.76161
ZDHHC11B	5	3	0.000171495	21.6851	155.585	3.76161
ZFYVE26	5	3	0.000171495	21.6851	155.585	3.76161
ZKSCAN2	5	3	0.000171495	21.6851	155.585	3.76161
ZNF530	5	3	0.000171495	21.6851	155.585	3.76161
CHTF18	7	10	0.000177752	10.4962	38.2644	2.83001
LAMA2	7	10	0.000177752	10.4962	38.2644	2.83001
SHANK3	7	10	0.000177752	10.4962	38.2644	2.83001
UNC80	7	10	0.000177752	10.4962	38.2644	2.83001
ZNF835	7	10	0.000177752	10.4962	38.2644	2.83001
BRD4	9	20	0.000189673	7.81197	25.2612	2.44092
ACAN	10	26	0.000193323	7.24313	23.325	2.33416
ANKRD36C	10	27	0.000253262	6.93374	22.2588	2.24054
PRAMEF10	10	27	0.000253262	6.93374	22.2588	2.24054
PIK3CA	9	21	0.000258191	7.39966	23.7968	2.32214
TRIOBP	11	34	0.000269707	6.61363	21.7257	2.15995
AR	7	11	0.00027556	9.50325	33.8984	2.60087
FAT2	7	11	0.00027556	9.50325	33.8984	2.60087
HLA-C	7	11	0.00027556	9.50325	33.8984	2.60087
MUC20	7	11	0.00027556	9.50325	33.8984	2.60087
OTOG	7	11	0.00027556	9.50325	33.8984	2.60087
ARHGEF25	6	7	0.000286461	11.9527	49.5571	2.85111
ASTN2	6	7	0.000286461	11.9527	49.5571	2.85111
CDK11A	6	7	0.000286461	11.9527	49.5571	2.85111
GOLGA8M	6	7	0.000286461	11.9527	49.5571	2.85111
INPPL1	6	7	0.000286461	11.9527	49.5571	2.85111
MIDEAS	6	7	0.000286461	11.9527	49.5571	2.85111
MUC4	6	7	0.000286461	11.9527	49.5571	2.85111
NBPF3	6	7	0.000286461	11.9527	49.5571	2.85111
NPAP1	6	7	0.000286461	11.9527	49.5571	2.85111
NRG1	6	7	0.000286461	11.9527	49.5571	2.85111
POM121L12	6	7	0.000286461	11.9527	49.5571	2.85111
SALL1	6	7	0.000286461	11.9527	49.5571	2.85111
UNC13C	6	7	0.000286461	11.9527	49.5571	2.85111
WDR17	6	7	0.000286461	11.9527	49.5571	2.85111
C2orf16	8	16	0.000298023	7.99902	26.4441	2.38815
DSCAML1	8	16	0.000298023	7.99902	26.4441	2.38815
ANKRD36	9	22	0.000346591	7.02558	22.4774	2.21348
ZC3H4	9	22	0.000346591	7.02558	22.4774	2.21348
ADAMTS1	5	4	0.000363916	16.2594	92.8179	3.10114
ALPP	5	4	0.000363916	16.2594	92.8179	3.10114
ARAP3	5	4	0.000363916	16.2594	92.8179	3.10114
B4GALNT4	5	4	0.000363916	16.2594	92.8179	3.10114
CADPS	5	4	0.000363916	16.2594	92.8179	3.10114
CCDC88C	5	4	0.000363916	16.2594	92.8179	3.10114
CCT6B	5	4	0.000363916	16.2594	92.8179	3.10114
CD22	5	4	0.000363916	16.2594	92.8179	3.10114
CDAN1	5	4	0.000363916	16.2594	92.8179	3.10114
CPS1	5	4	0.000363916	16.2594	92.8179	3.10114
CRB1	5	4	0.000363916	16.2594	92.8179	3.10114
DGKI	5	4	0.000363916	16.2594	92.8179	3.10114
DOCK10	5	4	0.000363916	16.2594	92.8179	3.10114
EHMT2	5	4	0.000363916	16.2594	92.8179	3.10114
EML2	5	4	0.000363916	16.2594	92.8179	3.10114
EPHA6	5	4	0.000363916	16.2594	92.8179	3.10114
EPHA8	5	4	0.000363916	16.2594	92.8179	3.10114
ERC2	5	4	0.000363916	16.2594	92.8179	3.10114
FAM171B	5	4	0.000363916	16.2594	92.8179	3.10114
FGD5	5	4	0.000363916	16.2594	92.8179	3.10114
GRIN3A	5	4	0.000363916	16.2594	92.8179	3.10114
HEATR5B	5	4	0.000363916	16.2594	92.8179	3.10114
HIVEP1	5	4	0.000363916	16.2594	92.8179	3.10114
HLA-DRB5	5	4	0.000363916	16.2594	92.8179	3.10114
[truncated: 561 more rows]

## Sheet: Gender
Hugo_Symbol	Male	Female	pval	odds ratio	confidence interval up	confidence interval low
FAM86C1	12	0	0.0049252	Inf	Inf	1.62229
DISP3	11	0	0.00855486	Inf	Inf	1.45399
ANKRD20A1	9	0	0.0279334	Inf	Inf	1.12639
F13A1	9	0	0.0279334	Inf	Inf	1.12639
GTPBP6	9	0	0.0279334	Inf	Inf	1.12639
HCN4	9	0	0.0279334	Inf	Inf	1.12639
HEATR5B	9	0	0.0279334	Inf	Inf	1.12639
KRTAP5-10	9	0	0.0279334	Inf	Inf	1.12639
PYGM	9	0	0.0279334	Inf	Inf	1.12639
RIPOR2	9	0	0.0279334	Inf	Inf	1.12639
RPGRIP1L	9	0	0.0279334	Inf	Inf	1.12639
ZNF217	9	0	0.0279334	Inf	Inf	1.12639
DYNC2H1	16	1	0.0067947	9.87368	422.237	1.46925
COL5A3	14	1	0.0213809	8.4895	366.027	1.23886
KCNH2	14	1	0.0213809	8.4895	366.027	1.23886
LINC02821	14	1	0.0213809	8.4895	366.027	1.23886
CSMD2	13	1	0.020863	7.81547	338.651	1.12675
LINC01410	13	1	0.020863	7.81547	338.651	1.12675
PLCH2	13	1	0.020863	7.81547	338.651	1.12675
RASA4	13	1	0.020863	7.81547	338.651	1.12675
CDH2	12	1	0.0349183	7.15305	311.744	1.01675
USP17L18	12	1	0.0349183	7.15305	311.744	1.01675
KIR3DL1	19	2	0.00752195	5.94168	54.1918	1.36319
ZFHX4	26	3	0.00151909	5.70978	30.6451	1.64979
HYDIN	16	2	0.0357366	4.87105	44.9851	1.09132
LPCAT4	16	2	0.0357366	4.87105	44.9851	1.09132
RFPL4AL1	16	2	0.0357366	4.87105	44.9851	1.09132
TBC1D3B	16	2	0.0357366	4.87105	44.9851	1.09132
AC099489.1	15	2	0.0349004	4.5268	42.0516	1.00399
EYS	15	2	0.0349004	4.5268	42.0516	1.00399
WDFY4	20	3	0.0192779	4.15023	22.637	1.16457
ZMIZ1	18	3	0.0319734	3.66819	20.1669	1.01464
CRYBG2	23	4	0.0168049	3.62898	15.0778	1.16622
ADAMTS7	32	6	0.00448809	3.57313	11.061	1.36806
MYBPC2	17	3	0.0495471	3.43367	18.9658	0.941736
PXDNL	17	3	0.0495471	3.43367	18.9658	0.941736
SCN7A	17	3	0.0495471	3.43367	18.9658	0.941736
MKI67	20	4	0.0423357	3.06906	12.8884	0.968998
ANKRD36C	30	7	0.0219363	2.77041	7.93755	1.10479
FLG	62	22	0.0237371	2.07342	4.051	1.08343
GOLGA6L6	53	18	0.0300134	2.06161	4.18594	1.04662
TCHH	67	25	0.0254914	2.00286	3.84575	1.05934
KRAS	44	37	0.015631	0.474676	0.89513	0.249851
MAGEE1	18	19	0.0353516	0.445229	0.979657	0.201233
ARID1A	15	17	0.0274313	0.419541	0.968603	0.179788
KIF26B	7	11	0.0216532	0.314894	0.942244	0.0981142
FLNC	5	9	0.0383054	0.279746	0.97686	0.0704459
WWC3	4	8	0.0284536	0.253945	0.991937	0.0538387
COL4A5	5	10	0.0120057	0.247831	0.83811	0.0635131
HUWE1	5	10	0.0120057	0.247831	0.83811	0.0635131
NYAP2	5	10	0.0120057	0.247831	0.83811	0.0635131
ATRX	3	7	0.0360283	0.21955	1.00171	0.0354693
NLGN4X	3	7	0.0360283	0.21955	1.00171	0.0354693
NPAS2	3	7	0.0360283	0.21955	1.00171	0.0354693
SPANXB1	3	7	0.0360283	0.21955	1.00171	0.0354693
SZT2	3	8	0.0181801	0.189209	0.822998	0.0312447
KDM5C	2	6	0.0248524	0.172276	0.998206	0.0165504
OR2T35	2	6	0.0248524	0.172276	0.998206	0.0165504
ZXDA	2	8	0.00437714	0.125354	0.653837	0.0126166
APBA1	1	5	0.0221903	0.104334	0.959997	0.00217001
EHBP1	1	5	0.0221903	0.104334	0.959997	0.00217001
LAMP2	1	5	0.0221903	0.104334	0.959997	0.00217001
ODF2	1	5	0.0221903	0.104334	0.959997	0.00217001
PYHIN1	1	5	0.0221903	0.104334	0.959997	0.00217001
SHC2	1	5	0.0221903	0.104334	0.959997	0.00217001
SRGAP2	1	5	0.0221903	0.104334	0.959997	0.00217001
ZNF517	1	5	0.0221903	0.104334	0.959997	0.00217001
GJA3	1	6	0.00870223	0.0856575	0.728993	0.00183159
MAP3K15	1	6	0.00870223	0.0856575	0.728993	0.00183159
RXRB	1	6	0.00870223	0.0856575	0.728993	0.00183159
UBE2Q1	0	6	0.0017441	0	0.446208	0
TFAP2C	0	5	0.0051518	0	0.580702	0

## Sheet: MSI_status
Hugo_Symbol	MSI_high	MSS	pval	odds ratio	confidence interval up	confidence interval low
NIFKP6	8	1	3.00519e-11	399.175	16384	38.2729
NPHP1	8	2	1.4813e-10	205.324	2880.99	28.0657
USP48	8	2	1.4813e-10	205.324	2880.99	28.0657
AC012400.1	8	3	5.35408e-10	141.931	1352.02	22.2556
SMC6	8	3	5.35408e-10	141.931	1352.02	22.2556
AL022313.4	7	1	1.26331e-09	274.014	12871.9	27.0028
AL356289.2	7	1	1.26331e-09	274.014	12871.9	27.0028
UBR4	8	4	1.58324e-09	107.964	909.37	18.4448
RPS10P28	7	2	5.5797e-09	140.164	1781.85	19.744
UBR5	8	6	9.33027e-09	73.2873	533.586	13.7338
SPEG	9	12	1.40347e-08	61.5641	639.672	11.1292
PLEKHM1P1	7	3	1.82534e-08	95.1133	796.362	15.6297
ACVR2A	7	4	4.92598e-08	72.2886	508.226	12.9381
CCDC150	7	4	4.92598e-08	72.2886	508.226	12.9381
HNRNPA1P41	7	5	1.16007e-07	58.3252	375.216	11.0375
AL135790.1	6	2	1.64423e-07	98.4646	1242.81	13.7975
AL356413.1	6	2	1.64423e-07	98.4646	1242.81	13.7975
MED25	6	2	1.64423e-07	98.4646	1242.81	13.7975
NDUFC2	6	2	1.64423e-07	98.4646	1242.81	13.7975
NPM1P49	6	2	1.64423e-07	98.4646	1242.81	13.7975
TMEM145	6	2	1.64423e-07	98.4646	1242.81	13.7975
ZC3H18	6	2	1.64423e-07	98.4646	1242.81	13.7975
MFSD4B	5	0	1.96656e-07	Inf	Inf	21.3507
MIR5689HG	5	0	1.96656e-07	Inf	Inf	21.3507
RN7SL304P	5	0	1.96656e-07	Inf	Inf	21.3507
MYO15B	10	28	2.33562e-07	54.7624	2427.74	7.30373
AC092933.1	6	3	4.8211e-07	66.5878	548.428	10.8942
AC025588.1	7	7	4.839e-07	41.9952	245.839	8.51431
CEP164	7	7	4.839e-07	41.9952	245.839	8.51431
ZNF462	7	7	4.839e-07	41.9952	245.839	8.51431
Z77249.2	7	8	8.90072e-07	36.7365	209.698	7.63045
AC074257.1	5	1	1.14921e-06	136.832	6891.89	12.8819
AC108519.1	5	1	1.14921e-06	136.832	6891.89	12.8819
AL157789.1	5	1	1.14921e-06	136.832	6891.89	12.8819
DGKZ	5	1	1.14921e-06	136.832	6891.89	12.8819
LINC02271	5	1	1.14921e-06	136.832	6891.89	12.8819
PHACTR4	5	1	1.14921e-06	136.832	6891.89	12.8819
SLC22A9	5	1	1.14921e-06	136.832	6891.89	12.8819
THAP4	5	1	1.14921e-06	136.832	6891.89	12.8819
ASTE1	6	4	1.17789e-06	50.4421	333.63	9.00194
HNRNPA1P44	6	4	1.17789e-06	50.4421	333.63	9.00194
NIPBL	6	4	1.17789e-06	50.4421	333.63	9.00194
RPL22	6	4	1.17789e-06	50.4421	333.63	9.00194
TAF1B	6	4	1.17789e-06	50.4421	333.63	9.00194
TGFBR2	6	4	1.17789e-06	50.4421	333.63	9.00194
UPF3A	6	4	1.17789e-06	50.4421	333.63	9.00194
USP24	6	4	1.17789e-06	50.4421	333.63	9.00194
ZNF92P2	6	4	1.17789e-06	50.4421	333.63	9.00194
DNHD1	8	15	1.33224e-06	29.1738	188.734	6.2247
CROCC	7	9	1.55215e-06	32.6111	182.449	6.90752
TNK2	7	9	1.55215e-06	32.6111	182.449	6.90752
AC092170.1	6	5	2.53226e-06	40.5571	242.474	7.66999
ADAMTS10	6	5	2.53226e-06	40.5571	242.474	7.66999
SMAP1	6	5	2.53226e-06	40.5571	242.474	7.66999
ATAD2B	5	2	3.9171e-06	69.6954	862.189	9.34503
HMGB1P48	5	2	3.9171e-06	69.6954	862.189	9.34503
LARP7	5	2	3.9171e-06	69.6954	862.189	9.34503
NYAP1	5	2	3.9171e-06	69.6954	862.189	9.34503
PAX2	5	2	3.9171e-06	69.6954	862.189	9.34503
RNU6-369P	5	2	3.9171e-06	69.6954	862.189	9.34503
SHC1	5	2	3.9171e-06	69.6954	862.189	9.34503
SPECC1	5	2	3.9171e-06	69.6954	862.189	9.34503
SYCP3	5	2	3.9171e-06	69.6954	862.189	9.34503
WDR97	5	2	3.9171e-06	69.6954	862.189	9.34503
XPOT	5	2	3.9171e-06	69.6954	862.189	9.34503
CDH23	7	11	4.15343e-06	26.619	144.175	5.79368
PLXNB2	6	6	4.9485e-06	33.8852	190.858	6.67603
PRDX2P2	6	6	4.9485e-06	33.8852	190.858	6.67603
SMARCA4	6	6	4.9485e-06	33.8852	190.858	6.67603
MEGF8	7	12	6.44902e-06	24.3425	130.303	5.35552
COL6A2	6	7	8.9787e-06	29.0976	156.915	5.90363
LRRIQ3	6	7	8.9787e-06	29.0976	156.915	5.90363
C4orf54	7	13	9.72872e-06	22.4049	118.346	4.97496
GDF7	5	3	1.01716e-05	47.1196	376.861	7.35207
NOTCH1	5	3	1.01716e-05	47.1196	376.861	7.35207
NRIP1	5	3	1.01716e-05	47.1196	376.861	7.35207
SGO2	5	3	1.01716e-05	47.1196	376.861	7.35207
SIX5	5	3	1.01716e-05	47.1196	376.861	7.35207
SOGA1	5	3	1.01716e-05	47.1196	376.861	7.35207
TEAD2	5	3	1.01716e-05	47.1196	376.861	7.35207
WASF3	5	3	1.01716e-05	47.1196	376.861	7.35207
WFS1	5	3	1.01716e-05	47.1196	376.861	7.35207
AC007389.3	6	8	1.53498e-05	25.4362	132.16	5.28764
AC010625.1	6	8	1.53498e-05	25.4362	132.16	5.28764
ZC3H13	6	8	1.53498e-05	25.4362	132.16	5.28764
ZNF66	6	8	1.53498e-05	25.4362	132.16	5.28764
CAPZA1P4	5	4	2.22834e-05	35.5304	232.62	6.06011
DENND1C	5	4	2.22834e-05	35.5304	232.62	6.06011
JPH4	5	4	2.22834e-05	35.5304	232.62	6.06011
SPOUT1	5	4	2.22834e-05	35.5304	232.62	6.06011
TM9SF3	5	4	2.22834e-05	35.5304	232.62	6.06011
TRIO	5	4	2.22834e-05	35.5304	232.62	6.06011
YBX1P6	5	4	2.22834e-05	35.5304	232.62	6.06011
ZNF516	5	4	2.22834e-05	35.5304	232.62	6.06011
MYH14	6	9	2.49896e-05	22.5819	114.706	4.78387
NBEAL2	6	9	2.49896e-05	22.5819	114.706	4.78387
RNF43	6	9	2.49896e-05	22.5819	114.706	4.78387
SCRIB	7	16	2.89917e-05	18.0078	93.3782	4.08397
AXIN2	6	10	3.90521e-05	20.2941	100.816	4.36328
CELSR3	6	10	3.90521e-05	20.2941	100.816	4.36328
HELZ2	6	10	3.90521e-05	20.2941	100.816	4.36328
BCL9	5	5	4.33888e-05	28.4925	167.201	5.15029
CHD5	5	5	4.33888e-05	28.4925	167.201	5.15029
HOMEZ	5	5	4.33888e-05	28.4925	167.201	5.15029
IL17RA	5	5	4.33888e-05	28.4925	167.201	5.15029
LMAN1	5	5	4.33888e-05	28.4925	167.201	5.15029
PLXNA3	5	5	4.33888e-05	28.4925	167.201	5.15029
SH2D3C	5	5	4.33888e-05	28.4925	167.201	5.15029
SPANXB1	5	5	4.33888e-05	28.4925	167.201	5.15029
TCF20	5	5	4.33888e-05	28.4925	167.201	5.15029
TDRD9	5	5	4.33888e-05	28.4925	167.201	5.15029
PKD1	7	18	5.46125e-05	15.8662	81.348	3.63788
PXDN	7	18	5.46125e-05	15.8662	81.348	3.63788
ABCA12	6	11	5.89415e-05	18.3897	89.7481	4.00706
CNOT2	6	11	5.89415e-05	18.3897	89.7481	4.00706
INO80E	6	11	5.89415e-05	18.3897	89.7481	4.00706
LTN1	6	11	5.89415e-05	18.3897	89.7481	4.00706
RNF213	6	11	5.89415e-05	18.3897	89.7481	4.00706
STAB1	6	11	5.89415e-05	18.3897	89.7481	4.00706
FAT4	7	19	7.32393e-05	14.9705	76.4126	3.44623
AP005139.1	5	6	7.7436e-05	23.789	129.758	4.4748
CRB2	5	6	7.7436e-05	23.789	129.758	4.4748
DLGAP4	5	6	7.7436e-05	23.789	129.758	4.4748
DOCK3	5	6	7.7436e-05	23.789	129.758	4.4748
EVPL	5	6	7.7436e-05	23.789	129.758	4.4748
HECTD4	5	6	7.7436e-05	23.789	129.758	4.4748
MYH7B	5	6	7.7436e-05	23.789	129.758	4.4748
RNF145	5	6	7.7436e-05	23.789	129.758	4.4748
SDCBPP2	5	6	7.7436e-05	23.789	129.758	4.4748
SEC63	5	6	7.7436e-05	23.789	129.758	4.4748
SRCAP	5	6	7.7436e-05	23.789	129.758	4.4748
SYNPO2L	5	6	7.7436e-05	23.789	129.758	4.4748
ZNF469	8	29	8.41153e-05	14.1312	87.4936	3.16159
CELSR1	6	12	8.63356e-05	16.8056	81.0239	3.70216
HSPG2	6	12	8.63356e-05	16.8056	81.0239	3.70216
PRKDC	6	12	8.63356e-05	16.8056	81.0239	3.70216
ABCA13	7	20	9.68877e-05	14.1537	71.9731	3.27176
FAT3	7	20	9.68877e-05	14.1537	71.9731	3.27176
LRP1	6	13	0.000123206	15.4622	73.7794	3.4381
MDN1	6	13	0.000123206	15.4622	73.7794	3.4381
RELN	6	13	0.000123206	15.4622	73.7794	3.4381
ABCA7	5	7	0.000129213	20.3884	105.988	3.95256
AGRN	5	7	0.000129213	20.3884	105.988	3.95256
COL7A1	5	7	0.000129213	20.3884	105.988	3.95256
DSP	5	7	0.000129213	20.3884	105.988	3.95256
FSTL4	5	7	0.000129213	20.3884	105.988	3.95256
FTOP1	5	7	0.000129213	20.3884	105.988	3.95256
GSE1	5	7	0.000129213	20.3884	105.988	3.95256
IGSF9B	5	7	0.000129213	20.3884	105.988	3.95256
KCNMA1	5	7	0.000129213	20.3884	105.988	3.95256
MN1	5	7	0.000129213	20.3884	105.988	3.95256
TACC2	5	7	0.000129213	20.3884	105.988	3.95256
TNFAIP6	5	7	0.000129213	20.3884	105.988	3.95256
TPM3P2	5	7	0.000129213	20.3884	105.988	3.95256
ANK2	6	14	0.00017184	14.3069	67.6952	3.20668
TULP4	6	14	0.00017184	14.3069	67.6952	3.20668
AC095038.1	5	8	0.000204359	17.8196	89.322	3.53578
ANKRD20A4P	5	8	0.000204359	17.8196	89.322	3.53578
AUTS2	5	8	0.000204359	17.8196	89.322	3.53578
CASKIN1	5	8	0.000204359	17.8196	89.322	3.53578
CDCP2	5	8	0.000204359	17.8196	89.322	3.53578
CUX1	5	8	0.000204359	17.8196	89.322	3.53578
KCNN3	5	8	0.000204359	17.8196	89.322	3.53578
DNAH17	6	15	0.000234852	13.3002	62.3735	3.00203
TENM3	6	15	0.000234852	13.3002	62.3735	3.00203
KMT2C	7	24	0.000264281	11.5585	58.0462	2.70709
BLZF2P	5	9	0.000309364	15.8064	77.0635	3.1955
CCDC120	5	9	0.000309364	15.8064	77.0635	3.1955
ERBB4	5	9	0.000309364	15.8064	77.0635	3.1955
FNDC1	5	9	0.000309364	15.8064	77.0635	3.1955
MBD6	5	9	0.000309364	15.8064	77.0635	3.1955
ZNF831	5	9	0.000309364	15.8064	77.0635	3.1955
CEL	6	16	0.000315207	12.4168	57.8229	2.82016
DNAH7	6	16	0.000315207	12.4168	57.8229	2.82016
ARID1A	7	25	0.000331324	11.038	55.2948	2.59163
BSN	8	36	0.000343641	10.9232	66.956	2.46908
HLA-A	8	37	0.00041089	10.5623	64.8935	2.39025
KMT2D	7	26	0.000411838	10.5565	52.7613	2.48447
ASXL1	6	17	0.000416224	11.635	53.8634	2.65745
TTN	10	67	0.000423037	17.5415	774.085	2.40347
ABCA4	5	10	0.000451551	14.1864	67.8035	2.91249
APC2	5	10	0.000451551	14.1864	67.8035	2.91249
ATM	5	10	0.000451551	14.1864	67.8035	2.91249
MTCL1	5	10	0.000451551	14.1864	67.8035	2.91249
OBSL1	5	10	0.000451551	14.1864	67.8035	2.91249
B4GALNT4	4	5	0.000589116	19.7636	118.062	3.21938
CTDP1	4	5	0.000589116	19.7636	118.062	3.21938
DDX27	4	5	0.000589116	19.7636	118.062	3.21938
DLG5	4	5	0.000589116	19.7636	118.062	3.21938
EGR2	4	5	0.000589116	19.7636	118.062	3.21938
EPHA8	4	5	0.000589116	19.7636	118.062	3.21938
ESRP1	4	5	0.000589116	19.7636	118.062	3.21938
KIAA2026	4	5	0.000589116	19.7636	118.062	3.21938
LPIN3	4	5	0.000589116	19.7636	118.062	3.21938
LRFN2	4	5	0.000589116	19.7636	118.062	3.21938
MICAL3	4	5	0.000589116	19.7636	118.062	3.21938
MYO9B	4	5	0.000589116	19.7636	118.062	3.21938
NPEPL1	4	5	0.000589116	19.7636	118.062	3.21938
PLPPR3	4	5	0.000589116	19.7636	118.062	3.21938
PSME4	4	5	0.000589116	19.7636	118.062	3.21938
SHANK2	4	5	0.000589116	19.7636	118.062	3.21938
SLC4A3	4	5	0.000589116	19.7636	118.062	3.21938
SNAPC4	4	5	0.000589116	19.7636	118.062	3.21938
TEP1	4	5	0.000589116	19.7636	118.062	3.21938
ULK4	4	5	0.000589116	19.7636	118.062	3.21938
ECEL1	5	11	0.000639051	12.8657	60.3626	2.6733
FAT1	5	11	0.000639051	12.8657	60.3626	2.6733
NCOR2	5	11	0.000639051	12.8657	60.3626	2.6733
PIEZO1	5	11	0.000639051	12.8657	60.3626	2.6733
MTCH2	7	29	0.000755418	9.30736	46.2274	2.2041
DNAH9	5	12	0.000880763	11.7496	54.4169	2.46816
UNC80	5	12	0.000880763	11.7496	54.4169	2.46816
ZFHX3	5	12	0.000880763	11.7496	54.4169	2.46816
HMCN2	6	20	0.000882016	9.75203	44.4022	2.25689
SPTA1	6	20	0.000882016	9.75203	44.4022	2.25689
ARFGEF2	4	6	0.000952934	16.4735	91.0533	2.79029
ATG9B	4	6	0.000952934	16.4735	91.0533	2.79029
C3	4	6	0.000952934	16.4735	91.0533	2.79029
CIC	4	6	0.000952934	16.4735	91.0533	2.79029
CR1	4	6	0.000952934	16.4735	91.0533	2.79029
CUX2	4	6	0.000952934	16.4735	91.0533	2.79029
DLC1	4	6	0.000952934	16.4735	91.0533	2.79029
FHOD1	4	6	0.000952934	16.4735	91.0533	2.79029
FOXG1	4	6	0.000952934	16.4735	91.0533	2.79029
ITGB2	4	6	0.000952934	16.4735	91.0533	2.79029
LRRK1	4	6	0.000952934	16.4735	91.0533	2.79029
MYO5A	4	6	0.000952934	16.4735	91.0533	2.79029
NINL	4	6	0.000952934	16.4735	91.0533	2.79029
NOL4L	4	6	0.000952934	16.4735	91.0533	2.79029
PDS5B	4	6	0.000952934	16.4735	91.0533	2.79029
PHIP	4	6	0.000952934	16.4735	91.0533	2.79029
RAB11FIP5	4	6	0.000952934	16.4735	91.0533	2.79029
RIF1	4	6	0.000952934	16.4735	91.0533	2.79029
RIMBP2	4	6	0.000952934	16.4735	91.0533	2.79029
SBNO2	4	6	0.000952934	16.4735	91.0533	2.79029
SEC16A	4	6	0.000952934	16.4735	91.0533	2.79029
SLIT2	4	6	0.000952934	16.4735	91.0533	2.79029
SPTB	4	6	0.000952934	16.4735	91.0533	2.79029
SYCP1	4	6	0.000952934	16.4735	91.0533	2.79029
TMEM232	4	6	0.000952934	16.4735	91.0533	2.79029
WBP1	4	6	0.000952934	16.4735	91.0533	2.79029
YLPM1	4	6	0.000952934	16.4735	91.0533	2.79029
KIF26B	5	13	0.00118631	10.8052	49.3289	2.29045
LMTK3	9	58	0.00119903	9.81101	96.1416	1.94509
A2M	4	7	0.00145322	14.1005	74.0587	2.45963
ASH1L	4	7	0.00145322	14.1005	74.0587	2.45963
CNOT1	4	7	0.00145322	14.1005	74.0587	2.45963
CRYBG3	4	7	0.00145322	14.1005	74.0587	2.45963
CSPP1	4	7	0.00145322	14.1005	74.0587	2.45963
DIAPH1	4	7	0.00145322	14.1005	74.0587	2.45963
DYNC1H1	4	7	0.00145322	14.1005	74.0587	2.45963
EML6	4	7	0.00145322	14.1005	74.0587	2.45963
EPHB6	4	7	0.00145322	14.1005	74.0587	2.45963
ESPNL	4	7	0.00145322	14.1005	74.0587	2.45963
FBN1	4	7	0.00145322	14.1005	74.0587	2.45963
GRIN3B	4	7	0.00145322	14.1005	74.0587	2.45963
JAKMIP3	4	7	0.00145322	14.1005	74.0587	2.45963
KCP	4	7	0.00145322	14.1005	74.0587	2.45963
MIS18BP1	4	7	0.00145322	14.1005	74.0587	2.45963
NCOA3	4	7	0.00145322	14.1005	74.0587	2.45963
PARP14	4	7	0.00145322	14.1005	74.0587	2.45963
PHLPP1	4	7	0.00145322	14.1005	74.0587	2.45963
PIGO	4	7	0.00145322	14.1005	74.0587	2.45963
PLEKHH3	4	7	0.00145322	14.1005	74.0587	2.45963
SPEN	4	7	0.00145322	14.1005	74.0587	2.45963
SPINK5	4	7	0.00145322	14.1005	74.0587	2.45963
SULF1	4	7	0.00145322	14.1005	74.0587	2.45963
TCERG1L	4	7	0.00145322	14.1005	74.0587	2.45963
TP53BP1	4	7	0.00145322	14.1005	74.0587	2.45963
ZFHX2	4	7	0.00145322	14.1005	74.0587	2.45963
LINC02881	5	14	0.00156599	9.99321	45.197	2.13519
MAP3K21	5	14	0.00156599	9.99321	45.197	2.13519
PLEC	5	14	0.00156599	9.99321	45.197	2.13519
TAF1L	5	14	0.00156599	9.99321	45.197	2.13519
ZFHX4	6	23	0.00168922	8.34887	37.6237	1.95216
HERC2	5	15	0.00203071	9.2871	41.6441	1.99814
LAMA5	5	15	0.00203071	9.2871	41.6441	1.99814
NOTCH3	5	15	0.00203071	9.2871	41.6441	1.99814
PEG3	5	15	0.00203071	9.2871	41.6441	1.99814
LRP2	6	24	0.0020593	7.95866	35.7975	1.86602
CNTN1	4	8	0.00211522	12.324	62.3157	2.19647
COL27A1	4	8	0.00211522	12.324	62.3157	2.19647
CSPG4	4	8	0.00211522	12.324	62.3157	2.19647
DPP6	4	8	0.00211522	12.324	62.3157	2.19647
ELMO2P1	4	8	0.00211522	12.324	62.3157	2.19647
GRM7	4	8	0.00211522	12.324	62.3157	2.19647
KIAA2012	4	8	0.00211522	12.324	62.3157	2.19647
LAMA3	4	8	0.00211522	12.324	62.3157	2.19647
LAMC3	4	8	0.00211522	12.324	62.3157	2.19647
MAGEL2	4	8	0.00211522	12.324	62.3157	2.19647
OR7E24	4	8	0.00211522	12.324	62.3157	2.19647
PCNT	4	8	0.00211522	12.324	62.3157	2.19647
PRRC2A	4	8	0.00211522	12.324	62.3157	2.19647
RAPH1	4	8	0.00211522	12.324	62.3157	2.19647
ROBO1	4	8	0.00211522	12.324	62.3157	2.19647
SYCP2	4	8	0.00211522	12.324	62.3157	2.19647
TCERG1	4	8	0.00211522	12.324	62.3157	2.19647
TENM4	4	8	0.00211522	12.324	62.3157	2.19647
TRRAP	4	8	0.00211522	12.324	62.3157	2.19647
WIZ	4	8	0.00211522	12.324	62.3157	2.19647
ANO8	6	25	0.00249011	7.59828	34.0518	1.78631
MAP1A	6	25	0.00249011	7.59828	34.0518	1.78631
RXRA	6	25	0.00249011	7.59828	34.0518	1.78631
ZC3H4	6	25	0.00249011	7.59828	34.0518	1.78631
SHANK1	7	36	0.00250667	7.19165	35.3282	1.72072
CDH2	4	9	0.00296449	10.9227	53.7666	1.9825
COL18A1	4	9	0.00296449	10.9227	53.7666	1.9825
CPLANE1	4	9	0.00296449	10.9227	53.7666	1.9825
FHOD3	4	9	0.00296449	10.9227	53.7666	1.9825
LAMA1	4	9	0.00296449	10.9227	53.7666	1.9825
LYST	4	9	0.00296449	10.9227	53.7666	1.9825
MARCKS	4	9	0.00296449	10.9227	53.7666	1.9825
MIDEAS	4	9	0.00296449	10.9227	53.7666	1.9825
MKI67P1	4	9	0.00296449	10.9227	53.7666	1.9825
MYO18A	4	9	0.00296449	10.9227	53.7666	1.9825
PREX1	4	9	0.00296449	10.9227	53.7666	1.9825
SPEF2	4	9	0.00296449	10.9227	53.7666	1.9825
TNS1	4	9	0.00296449	10.9227	53.7666	1.9825
ZFYVE28	4	9	0.00296449	10.9227	53.7666	1.9825
ZNF292	4	9	0.00296449	10.9227	53.7666	1.9825
ZNF98	4	9	0.00296449	10.9227	53.7666	1.9825
DCDC1	5	17	0.00326154	8.12019	35.9184	1.76726
PKHD1L1	5	17	0.00326154	8.12019	35.9184	1.76726
TRIOBP	7	38	0.00337735	6.72665	32.9776	1.61342
KMT2B	6	27	0.00356083	6.95791	31.0207	1.64325
ADAMTS9	4	10	0.00402655	9.8003	47.1035	1.80475
BOC	4	10	0.00402655	9.8003	47.1035	1.80475
ITPRID1	4	10	0.00402655	9.8003	47.1035	1.80475
OTOF	4	10	0.00402655	9.8003	47.1035	1.80475
CLIC6	5	18	0.0040519	7.63073	33.5378	1.66916
FREM2	5	18	0.0040519	7.63073	33.5378	1.66916
WDFY4	5	18	0.0040519	7.63073	33.5378	1.66916
TCF7L2	6	28	0.00421504	6.67132	29.6842	1.57883
TP53	3	133	0.00421865	0.151113	0.659626	0.0248761
GOLGA6L2	8	54	0.00475369	6.44791	39.1665	1.47784
SETD1B	8	54	0.00475369	6.44791	39.1665	1.47784
CNTNAP3B	5	19	0.00497567	7.19473	31.4444	1.58034
DST	5	19	0.00497567	7.19473	31.4444	1.58034
SYNE1	7	41	0.00512377	6.11496	29.929	1.47108
CD93	4	11	0.00532654	8.87858	41.9226	1.65484
FREM1	4	11	0.00532654	8.87858	41.9226	1.65484
HCN1	4	11	0.00532654	8.87858	41.9226	1.65484
HUWE1	4	11	0.00532654	8.87858	41.9226	1.65484
LCORL	4	11	0.00532654	8.87858	41.9226	1.65484
PLXNA2	4	11	0.00532654	8.87858	41.9226	1.65484
TSC2	4	11	0.00532654	8.87858	41.9226	1.65484
KDM6B	7	42	0.00584401	5.93024	29.0103	1.42792
MUC16	7	42	0.00584401	5.93024	29.0103	1.42792
BICRA	8	56	0.00599201	6.12651	37.1691	1.40542
ABBA01031669.1	3	5	0.00628893	13.1073	82.8753	1.73825
ADCY7	3	5	0.00628893	13.1073	82.8753	1.73825
ADGRA2	3	5	0.00628893	13.1073	82.8753	1.73825
ADGRL1	3	5	0.00628893	13.1073	82.8753	1.73825
AHDC1	3	5	0.00628893	13.1073	82.8753	1.73825
AL031681.3	3	5	0.00628893	13.1073	82.8753	1.73825
AL592490.1	3	5	0.00628893	13.1073	82.8753	1.73825
AMER2	3	5	0.00628893	13.1073	82.8753	1.73825
AMER3	3	5	0.00628893	13.1073	82.8753	1.73825
ANO7	3	5	0.00628893	13.1073	82.8753	1.73825
ARHGEF16	3	5	0.00628893	13.1073	82.8753	1.73825
ATP10D	3	5	0.00628893	13.1073	82.8753	1.73825
BNC1	3	5	0.00628893	13.1073	82.8753	1.73825
C2orf73	3	5	0.00628893	13.1073	82.8753	1.73825
CASD1	3	5	0.00628893	13.1073	82.8753	1.73825
CDH26	3	5	0.00628893	13.1073	82.8753	1.73825
CLUH	3	5	0.00628893	13.1073	82.8753	1.73825
COL9A3	3	5	0.00628893	13.1073	82.8753	1.73825
CRMP1	3	5	0.00628893	13.1073	82.8753	1.73825
CSNKA2IP	3	5	0.00628893	13.1073	82.8753	1.73825
DUSP27	3	5	0.00628893	13.1073	82.8753	1.73825
EIF3A	3	5	0.00628893	13.1073	82.8753	1.73825
EPHA5	3	5	0.00628893	13.1073	82.8753	1.73825
FAM193A	3	5	0.00628893	13.1073	82.8753	1.73825
FAN1	3	5	0.00628893	13.1073	82.8753	1.73825
FBF1	3	5	0.00628893	13.1073	82.8753	1.73825
FNIP1	3	5	0.00628893	13.1073	82.8753	1.73825
GCC2	3	5	0.00628893	13.1073	82.8753	1.73825
GCNA	3	5	0.00628893	13.1073	82.8753	1.73825
GFPT2	3	5	0.00628893	13.1073	82.8753	1.73825
GGN	3	5	0.00628893	13.1073	82.8753	1.73825
GUCY2D	3	5	0.00628893	13.1073	82.8753	1.73825
HCFC1	3	5	0.00628893	13.1073	82.8753	1.73825
HDLBP	3	5	0.00628893	13.1073	82.8753	1.73825
IGF2R	3	5	0.00628893	13.1073	82.8753	1.73825
INTS1	3	5	0.00628893	13.1073	82.8753	1.73825
KDM5C	3	5	0.00628893	13.1073	82.8753	1.73825
KIF26A	3	5	0.00628893	13.1073	82.8753	1.73825
LARP1	3	5	0.00628893	13.1073	82.8753	1.73825
LIPE	3	5	0.00628893	13.1073	82.8753	1.73825
MAATS1	3	5	0.00628893	13.1073	82.8753	1.73825
MED23	3	5	0.00628893	13.1073	82.8753	1.73825
MTOR	3	5	0.00628893	13.1073	82.8753	1.73825
MYO1C	3	5	0.00628893	13.1073	82.8753	1.73825
NBEAL1	3	5	0.00628893	13.1073	82.8753	1.73825
NOD2	3	5	0.00628893	13.1073	82.8753	1.73825
OSBPL1A	3	5	0.00628893	13.1073	82.8753	1.73825
PCDH8	3	5	0.00628893	13.1073	82.8753	1.73825
PDZD7	3	5	0.00628893	13.1073	82.8753	1.73825
PEAK1	3	5	0.00628893	13.1073	82.8753	1.73825
PIK3C2B	3	5	0.00628893	13.1073	82.8753	1.73825
PLEKHA6	3	5	0.00628893	13.1073	82.8753	1.73825
PLEKHA7	3	5	0.00628893	13.1073	82.8753	1.73825
PLEKHH1	3	5	0.00628893	13.1073	82.8753	1.73825
PLXNA1	3	5	0.00628893	13.1073	82.8753	1.73825
PLXND1	3	5	0.00628893	13.1073	82.8753	1.73825
POM121C	3	5	0.00628893	13.1073	82.8753	1.73825
POU4F2	3	5	0.00628893	13.1073	82.8753	1.73825
PRDM11	3	5	0.00628893	13.1073	82.8753	1.73825
PSD4	3	5	0.00628893	13.1073	82.8753	1.73825
PTPN21	3	5	0.00628893	13.1073	82.8753	1.73825
RECQL5	3	5	0.00628893	13.1073	82.8753	1.73825
RGL2	3	5	0.00628893	13.1073	82.8753	1.73825
RP1	3	5	0.00628893	13.1073	82.8753	1.73825
SASH1	3	5	0.00628893	13.1073	82.8753	1.73825
STAG3	3	5	0.00628893	13.1073	82.8753	1.73825
SYMPK	3	5	0.00628893	13.1073	82.8753	1.73825
TANC1	3	5	0.00628893	13.1073	82.8753	1.73825
TIAM2	3	5	0.00628893	13.1073	82.8753	1.73825
TMEM151A	3	5	0.00628893	13.1073	82.8753	1.73825
TNRC6A	3	5	0.00628893	13.1073	82.8753	1.73825
TRAPPC8	3	5	0.00628893	13.1073	82.8753	1.73825
TRPV1	3	5	0.00628893	13.1073	82.8753	1.73825
TTLL6	3	5	0.00628893	13.1073	82.8753	1.73825
WNK1	3	5	0.00628893	13.1073	82.8753	1.73825
WRAP53	3	5	0.00628893	13.1073	82.8753	1.73825
ZNF577	3	5	0.00628893	13.1073	82.8753	1.73825
CEP290	4	12	0.00688904	8.10754	37.7016	1.52653
PCNX2	4	12	0.00688904	8.10754	37.7016	1.52653
PNPLA7	4	12	0.00688904	8.10754	37.7016	1.52653
PTPRS	4	12	0.00688904	8.10754	37.7016	1.52653
SCAF1	4	12	0.00688904	8.10754	37.7016	1.52653
SCN5A	4	12	0.00688904	8.10754	37.7016	1.52653
TMEM132C	4	12	0.00688904	8.10754	37.7016	1.52653
HMCN1	5	22	0.00867721	6.11889	26.3974	1.35843
PRR12	5	22	0.00867721	6.11889	26.3974	1.35843
ADAM29	4	13	0.00873774	7.45296	34.2409	1.4156
LRRK2	4	13	0.00873774	7.45296	34.2409	1.4156
MACF1	4	13	0.00873774	7.45296	34.2409	1.4156
MYO15A	4	13	0.00873774	7.45296	34.2409	1.4156
RN7SKP48	4	13	0.00873774	7.45296	34.2409	1.4156
ABCA9	3	6	0.00913884	10.9177	64.1144	1.50123
ACTN3	3	6	0.00913884	10.9177	64.1144	1.50123
ALK	3	6	0.00913884	10.9177	64.1144	1.50123
ANKFN1	3	6	0.00913884	10.9177	64.1144	1.50123
ASMTL	3	6	0.00913884	10.9177	64.1144	1.50123
BAIAP2	3	6	0.00913884	10.9177	64.1144	1.50123
CASP5	3	6	0.00913884	10.9177	64.1144	1.50123
CCDC178	3	6	0.00913884	10.9177	64.1144	1.50123
CNTN4	3	6	0.00913884	10.9177	64.1144	1.50123
CUL9	3	6	0.00913884	10.9177	64.1144	1.50123
DGKI	3	6	0.00913884	10.9177	64.1144	1.50123
DIDO1	3	6	0.00913884	10.9177	64.1144	1.50123
DOCK1	3	6	0.00913884	10.9177	64.1144	1.50123
DSG1	3	6	0.00913884	10.9177	64.1144	1.50123
EHMT2	3	6	0.00913884	10.9177	64.1144	1.50123
ETV5	3	6	0.00913884	10.9177	64.1144	1.50123
FANCM	3	6	0.00913884	10.9177	64.1144	1.50123
GPRASP1	3	6	0.00913884	10.9177	64.1144	1.50123
GRB14	3	6	0.00913884	10.9177	64.1144	1.50123
GRK4	3	6	0.00913884	10.9177	64.1144	1.50123
HDAC5	3	6	0.00913884	10.9177	64.1144	1.50123
IRX4	3	6	0.00913884	10.9177	64.1144	1.50123
ITGAX	3	6	0.00913884	10.9177	64.1144	1.50123
KIAA1549	3	6	0.00913884	10.9177	64.1144	1.50123
KIAA1614	3	6	0.00913884	10.9177	64.1144	1.50123
KIF13B	3	6	0.00913884	10.9177	64.1144	1.50123
KNL1	3	6	0.00913884	10.9177	64.1144	1.50123
LRRIQ1	3	6	0.00913884	10.9177	64.1144	1.50123
MINK1	3	6	0.00913884	10.9177	64.1144	1.50123
NUMA1	3	6	0.00913884	10.9177	64.1144	1.50123
PCDHA12	3	6	0.00913884	10.9177	64.1144	1.50123
PCDHB4	3	6	0.00913884	10.9177	64.1144	1.50123
PIK3R6	3	6	0.00913884	10.9177	64.1144	1.50123
PNPLA6	3	6	0.00913884	10.9177	64.1144	1.50123
POU3F3	3	6	0.00913884	10.9177	64.1144	1.50123
PPIP5K2	3	6	0.00913884	10.9177	64.1144	1.50123
PRDM15	3	6	0.00913884	10.9177	64.1144	1.50123
PRDM6	3	6	0.00913884	10.9177	64.1144	1.50123
PTPRA	3	6	0.00913884	10.9177	64.1144	1.50123
PYGM	3	6	0.00913884	10.9177	64.1144	1.50123
REG3A	3	6	0.00913884	10.9177	64.1144	1.50123
RGS22	3	6	0.00913884	10.9177	64.1144	1.50123
SAFB2	3	6	0.00913884	10.9177	64.1144	1.50123
SALL2	3	6	0.00913884	10.9177	64.1144	1.50123
SCUBE3	3	6	0.00913884	10.9177	64.1144	1.50123
SNCAIP	3	6	0.00913884	10.9177	64.1144	1.50123
SREBF1	3	6	0.00913884	10.9177	64.1144	1.50123
TMEM132E	3	6	0.00913884	10.9177	64.1144	1.50123
TNRC6B	3	6	0.00913884	10.9177	64.1144	1.50123
TRIM77	3	6	0.00913884	10.9177	64.1144	1.50123
TTC3	3	6	0.00913884	10.9177	64.1144	1.50123
UBR3	3	6	0.00913884	10.9177	64.1144	1.50123
USP7	3	6	0.00913884	10.9177	64.1144	1.50123
ZNF787	3	6	0.00913884	10.9177	64.1144	1.50123
CPEB2	8	60	0.00926513	5.54714	33.5772	1.27445
NPIPB15	5	23	0.010265	5.82094	25.0214	1.29621
MUC5AC	9	76	0.0105695	6.45649	63.0987	1.28568
AR	4	14	0.0108953	6.89064	31.3171	1.31862
DCHS2	4	14	0.0108953	6.89064	31.3171	1.31862
DNAH10	4	14	0.0108953	6.89064	31.3171	1.31862
SOGA3	4	14	0.0108953	6.89064	31.3171	1.31862
BRD4	5	24	0.0120516	5.548	23.7718	1.2388
ABCB4	3	7	0.0126471	9.33895	52.1106	1.31958
ATP2B4	3	7	0.0126471	9.33895	52.1106	1.31958
BCR	3	7	0.0126471	9.33895	52.1106	1.31958
BRWD1	3	7	0.0126471	9.33895	52.1106	1.31958
BRWD3	3	7	0.0126471	9.33895	52.1106	1.31958
CCDC88A	3	7	0.0126471	9.33895	52.1106	1.31958
CIT	3	7	0.0126471	9.33895	52.1106	1.31958
CLSTN2	3	7	0.0126471	9.33895	52.1106	1.31958
CTNNB1	3	7	0.0126471	9.33895	52.1106	1.31958
DMXL2	3	7	0.0126471	9.33895	52.1106	1.31958
DSCAM	3	7	0.0126471	9.33895	52.1106	1.31958
FAM47A	3	7	0.0126471	9.33895	52.1106	1.31958
FER1L5	3	7	0.0126471	9.33895	52.1106	1.31958
FHDC1	3	7	0.0126471	9.33895	52.1106	1.31958
FN1	3	7	0.0126471	9.33895	52.1106	1.31958
GIGYF1	3	7	0.0126471	9.33895	52.1106	1.31958
GLI2	3	7	0.0126471	9.33895	52.1106	1.31958
GRIK2	3	7	0.0126471	9.33895	52.1106	1.31958
GRM8	3	7	0.0126471	9.33895	52.1106	1.31958
MOV10L1	3	7	0.0126471	9.33895	52.1106	1.31958
MYBBP1A	3	7	0.0126471	9.33895	52.1106	1.31958
MYH3	3	7	0.0126471	9.33895	52.1106	1.31958
MYL1	3	7	0.0126471	9.33895	52.1106	1.31958
MYLK	3	7	0.0126471	9.33895	52.1106	1.31958
MYO7B	3	7	0.0126471	9.33895	52.1106	1.31958
PHGR1	3	7	0.0126471	9.33895	52.1106	1.31958
PSD	3	7	0.0126471	9.33895	52.1106	1.31958
PSPC1	3	7	0.0126471	9.33895	52.1106	1.31958
RANBP17	3	7	0.0126471	9.33895	52.1106	1.31958
RAPGEF2	3	7	0.0126471	9.33895	52.1106	1.31958
RRBP1	3	7	0.0126471	9.33895	52.1106	1.31958
RREB1	3	7	0.0126471	9.33895	52.1106	1.31958
RTL1	3	7	0.0126471	9.33895	52.1106	1.31958
SAP130	3	7	0.0126471	9.33895	52.1106	1.31958
SERPINB10	3	7	0.0126471	9.33895	52.1106	1.31958
SHROOM3	3	7	0.0126471	9.33895	52.1106	1.31958
SLC4A11	3	7	0.0126471	9.33895	52.1106	1.31958
SPATA31A6	3	7	0.0126471	9.33895	52.1106	1.31958
TECTA	3	7	0.0126471	9.33895	52.1106	1.31958
TMEM131	3	7	0.0126471	9.33895	52.1106	1.31958
TMEM132A	3	7	0.0126471	9.33895	52.1106	1.31958
TMEM132B	3	7	0.0126471	9.33895	52.1106	1.31958
TSHZ3	3	7	0.0126471	9.33895	52.1106	1.31958
ZBTB47	3	7	0.0126471	9.33895	52.1106	1.31958
ZNF845	3	7	0.0126471	9.33895	52.1106	1.31958
ZZEF1	3	7	0.0126471	9.33895	52.1106	1.31958
CFAP46	4	15	0.0133831	6.40121	28.8342	1.23327
CUBN	4	15	0.0133831	6.40121	28.8342	1.23327
NBEA	4	15	0.0133831	6.40121	28.8342	1.23327
PCDH10	4	15	0.0133831	6.40121	28.8342	1.23327
REV3L	4	15	0.0133831	6.40121	28.8342	1.23327
SVIL	4	15	0.0133831	6.40121	28.8342	1.23327
VCAN	4	15	0.0133831	6.40121	28.8342	1.23327
GOLGA6L9	5	25	0.01405	5.29661	22.6274	1.18565
HTT	5	25	0.01405	5.29661	22.6274	1.18565
PIK3CA	5	25	0.01405	5.29661	22.6274	1.18565
BCL9L	4	16	0.0162212	5.97378	26.6892	1.15744
SCN7A	4	16	0.0162212	5.97378	26.6892	1.15744
ABCA2	3	8	0.0168448	8.15095	43.705	1.17582
ARHGEF19	3	8	0.0168448	8.15095	43.705	1.17582
ASXL3	3	8	0.0168448	8.15095	43.705	1.17582
C2CD3	3	8	0.0168448	8.15095	43.705	1.17582
CAMSAP3	3	8	0.0168448	8.15095	43.705	1.17582
CATSPER1	3	8	0.0168448	8.15095	43.705	1.17582
CNTN6	3	8	0.0168448	8.15095	43.705	1.17582
CWF19L2	3	8	0.0168448	8.15095	43.705	1.17582
DLGAP2	3	8	0.0168448	8.15095	43.705	1.17582
DOP1B	3	8	0.0168448	8.15095	43.705	1.17582
GLI1	3	8	0.0168448	8.15095	43.705	1.17582
LAMB1	3	8	0.0168448	8.15095	43.705	1.17582
LMTK2	3	8	0.0168448	8.15095	43.705	1.17582
MED12L	3	8	0.0168448	8.15095	43.705	1.17582
MSH3	3	8	0.0168448	8.15095	43.705	1.17582
MYOF	3	8	0.0168448	8.15095	43.705	1.17582
OPLAH	3	8	0.0168448	8.15095	43.705	1.17582
PODN	3	8	0.0168448	8.15095	43.705	1.17582
RPL14	3	8	0.0168448	8.15095	43.705	1.17582
SIPA1L1	3	8	0.0168448	8.15095	43.705	1.17582
SLITRK5	3	8	0.0168448	8.15095	43.705	1.17582
SRRM2	3	8	0.0168448	8.15095	43.705	1.17582
SZT2	3	8	0.0168448	8.15095	43.705	1.17582
TG	3	8	0.0168448	8.15095	43.705	1.17582
TMEM108	3	8	0.0168448	8.15095	43.705	1.17582
ULK1	3	8	0.0168448	8.15095	43.705	1.17582
UNC5A	3	8	0.0168448	8.15095	43.705	1.17582
VPS37B	3	8	0.0168448	8.15095	43.705	1.17582
WDFY3	3	8	0.0168448	8.15095	43.705	1.17582
ZFR2	3	8	0.0168448	8.15095	43.705	1.17582
ZNF316	3	8	0.0168448	8.15095	43.705	1.17582
ZNF518A	3	8	0.0168448	8.15095	43.705	1.17582
RYR1	5	27	0.0187333	4.84901	20.6066	1.09034
MAGEC1	6	39	0.0191376	4.47804	19.5918	1.0765
CASKIN2	4	17	0.0194281	5.59517	24.8173	1.08967
DNAH11	4	17	0.0194281	5.59517	24.8173	1.08967
FSIP2	4	17	0.0194281	5.59517	24.8173	1.08967
VCX3A	4	17	0.0194281	5.59517	24.8173	1.08967
ZNF90	4	17	0.0194281	5.59517	24.8173	1.08967
HLA-B	5	28	0.0214426	4.6489	19.7101	1.04741
PCLO	5	28	0.0214426	4.6489	19.7101	1.04741
ADAMTSL1	3	9	0.0217546	7.22094	37.6721	1.05916
ADARB2	3	9	0.0217546	7.22094	37.6721	1.05916
ANKRD31	3	9	0.0217546	7.22094	37.6721	1.05916
ATG2A	3	9	0.0217546	7.22094	37.6721	1.05916
BRCA2	3	9	0.0217546	7.22094	37.6721	1.05916
CACNA1G	3	9	0.0217546	7.22094	37.6721	1.05916
CECR2	3	9	0.0217546	7.22094	37.6721	1.05916
CENPF	3	9	0.0217546	7.22094	37.6721	1.05916
CEP350	3	9	0.0217546	7.22094	37.6721	1.05916
DHX34	3	9	0.0217546	7.22094	37.6721	1.05916
DOCK2	3	9	0.0217546	7.22094	37.6721	1.05916
DOCK8	3	9	0.0217546	7.22094	37.6721	1.05916
JCAD	3	9	0.0217546	7.22094	37.6721	1.05916
KIAA1109	3	9	0.0217546	7.22094	37.6721	1.05916
MYO9A	3	9	0.0217546	7.22094	37.6721	1.05916
NELL2	3	9	0.0217546	7.22094	37.6721	1.05916
RETSAT	3	9	0.0217546	7.22094	37.6721	1.05916
SCARF2	3	9	0.0217546	7.22094	37.6721	1.05916
SEMA5B	3	9	0.0217546	7.22094	37.6721	1.05916
SLX4	3	9	0.0217546	7.22094	37.6721	1.05916
TRPM2	3	9	0.0217546	7.22094	37.6721	1.05916
TTC6	3	9	0.0217546	7.22094	37.6721	1.05916
UNC13A	3	9	0.0217546	7.22094	37.6721	1.05916
USP34	3	9	0.0217546	7.22094	37.6721	1.05916
CDC42BPG	4	18	0.0230207	5.25804	23.1816	1.0287
MTSS2	4	18	0.0230207	5.25804	23.1816	1.0287
NALCN	4	18	0.0230207	5.25804	23.1816	1.0287
RYR3	4	18	0.0230207	5.25804	23.1816	1.0287
WASHC1	4	18	0.0230207	5.25804	23.1816	1.0287
FCGBP	6	41	0.023904	4.20433	18.3568	1.01261
FBRS	4	19	0.0270141	4.95593	21.7294	0.973562
TNXB	4	19	0.0270141	4.95593	21.7294	0.973562
AC004706.3	3	10	0.0273917	6.4767	33.0345	0.962621
ADAMTS14	3	10	0.0273917	6.4767	33.0345	0.962621
AGBL1	3	10	0.0273917	6.4767	33.0345	0.962621
AKAP13	3	10	0.0273917	6.4767	33.0345	0.962621
ALDH1L1	3	10	0.0273917	6.4767	33.0345	0.962621
ARHGEF25	3	10	0.0273917	6.4767	33.0345	0.962621
CDK11A	3	10	0.0273917	6.4767	33.0345	0.962621
DCHS1	3	10	0.0273917	6.4767	33.0345	0.962621
FBN2	3	10	0.0273917	6.4767	33.0345	0.962621
INPPL1	3	10	0.0273917	6.4767	33.0345	0.962621
LPA	3	10	0.0273917	6.4767	33.0345	0.962621
MAST4	3	10	0.0273917	6.4767	33.0345	0.962621
MYO3B	3	10	0.0273917	6.4767	33.0345	0.962621
NPAP1	3	10	0.0273917	6.4767	33.0345	0.962621
PCDHA7	3	10	0.0273917	6.4767	33.0345	0.962621
PKD1L1	3	10	0.0273917	6.4767	33.0345	0.962621
SALL3	3	10	0.0273917	6.4767	33.0345	0.962621
XIRP1	3	10	0.0273917	6.4767	33.0345	0.962621
MUC6	5	30	0.0276553	4.28805	18.1139	0.969602
OBSCN	5	31	0.0311805	4.12488	17.3906	0.934231
MKI67	4	20	0.0314218	4.68366	20.4342	0.923515
RYR2	4	20	0.0314218	4.68366	20.4342	0.923515
ADGRB2	3	11	0.033764	5.86478	29.3653	0.881435
ANKRD11	3	11	0.033764	5.86478	29.3653	0.881435
ASPM	3	11	0.033764	5.86478	29.3653	0.881435
COL11A1	3	11	0.033764	5.86478	29.3653	0.881435
CPAMD8	3	11	0.033764	5.86478	29.3653	0.881435
CSMD2	3	11	0.033764	5.86478	29.3653	0.881435
DAB2IP	3	11	0.033764	5.86478	29.3653	0.881435
DNAH12	3	11	0.033764	5.86478	29.3653	0.881435
DNAH6	3	11	0.033764	5.86478	29.3653	0.881435
FAM83H	3	11	0.033764	5.86478	29.3653	0.881435
FASN	3	11	0.033764	5.86478	29.3653	0.881435
FLT4	3	11	0.033764	5.86478	29.3653	0.881435
MAMDC4	3	11	0.033764	5.86478	29.3653	0.881435
MAP1B	3	11	0.033764	5.86478	29.3653	0.881435
MYH13	3	11	0.033764	5.86478	29.3653	0.881435
NPHP4	3	11	0.033764	5.86478	29.3653	0.881435
NRXN1	3	11	0.033764	5.86478	29.3653	0.881435
PDZD2	3	11	0.033764	5.86478	29.3653	0.881435
PLCH2	3	11	0.033764	5.86478	29.3653	0.881435
RIMS1	3	11	0.033764	5.86478	29.3653	0.881435
TMEM132D	3	11	0.033764	5.86478	29.3653	0.881435
CREBBP	4	21	0.0362553	4.43703	19.2719	0.877833
RP1L1	4	21	0.0362553	4.43703	19.2719	0.877833
FBXW7	5	33	0.0391188	3.82794	16.0827	0.869528
ADPRHL1	3	12	0.0408734	5.35339	26.4044	0.812123
AK9	3	12	0.0408734	5.35339	26.4044	0.812123
BOD1L1	3	12	0.0408734	5.35339	26.4044	0.812123
COL5A3	3	12	0.0408734	5.35339	26.4044	0.812123
CTNND2	3	12	0.0408734	5.35339	26.4044	0.812123
KCNH2	3	12	0.0408734	5.35339	26.4044	0.812123
MYH7	3	12	0.0408734	5.35339	26.4044	0.812123
NLRP5	3	12	0.0408734	5.35339	26.4044	0.812123
NRXN3	3	12	0.0408734	5.35339	26.4044	0.812123
PCDH9	3	12	0.0408734	5.35339	26.4044	0.812123
TBP	3	12	0.0408734	5.35339	26.4044	0.812123
CSMD1	4	23	0.047237	4.00738	17.2785	0.79746
CCDC168	5	35	0.0483003	3.5646	14.9318	0.81181
AKAP9	3	13	0.0487159	4.91988	23.9534	0.752344
AMER1	3	13	0.0487159	4.91988	23.9534	0.752344
CFAP54	3	13	0.0487159	4.91988	23.9534	0.752344
F5	3	13	0.0487159	4.91988	23.9534	0.752344
ISM2	3	13	0.0487159	4.91988	23.9534	0.752344
KLF13	3	13	0.0487159	4.91988	23.9534	0.752344
NKX2-3	3	13	0.0487159	4.91988	23.9534	0.752344
PRRT2	3	13	0.0487159	4.91988	23.9534	0.752344
ROBO2	3	13	0.0487159	4.91988	23.9534	0.752344
SPTBN5	3	13	0.0487159	4.91988	23.9534	0.752344

## Sheet: Age 40
Hugo_Symbol	Age<40	Age>40	pval	odds ratio	confidence interval up	confidence interval low
TAF1L	6	13	0.000123206	15.4622	73.7794	3.4381
C2CD6	4	7	0.00145322	14.1005	74.0587	2.45963
SEC63	4	7	0.00145322	14.1005	74.0587	2.45963
FBXW7	8	30	0.000104814	13.5832	83.9955	3.04423
ADAMTS13	3	5	0.00628893	13.1073	82.8753	1.73825
BTBD8	3	5	0.00628893	13.1073	82.8753	1.73825
COBLL1	3	5	0.00628893	13.1073	82.8753	1.73825
DICER1	3	5	0.00628893	13.1073	82.8753	1.73825
MAGI2	3	5	0.00628893	13.1073	82.8753	1.73825
NRK	3	5	0.00628893	13.1073	82.8753	1.73825
POU4F2	3	5	0.00628893	13.1073	82.8753	1.73825
TANC1	3	5	0.00628893	13.1073	82.8753	1.73825
TFAM	3	5	0.00628893	13.1073	82.8753	1.73825
TIAM2	3	5	0.00628893	13.1073	82.8753	1.73825
TTC29	3	5	0.00628893	13.1073	82.8753	1.73825
LAMA4	4	8	0.00211522	12.324	62.3157	2.19647
SETBP1	4	9	0.00296449	10.9227	53.7666	1.9825
AEBP2	3	6	0.00913884	10.9177	64.1144	1.50123
ANKFN1	3	6	0.00913884	10.9177	64.1144	1.50123
GRB14	3	6	0.00913884	10.9177	64.1144	1.50123
ITPR2	3	6	0.00913884	10.9177	64.1144	1.50123
PPFIA1	3	6	0.00913884	10.9177	64.1144	1.50123
PPFIA2	3	6	0.00913884	10.9177	64.1144	1.50123
SAFB2	3	6	0.00913884	10.9177	64.1144	1.50123
SIN3A	3	6	0.00913884	10.9177	64.1144	1.50123
TRDN	3	6	0.00913884	10.9177	64.1144	1.50123
UBR3	3	6	0.00913884	10.9177	64.1144	1.50123
ULK4	3	6	0.00913884	10.9177	64.1144	1.50123
ZGRF1	3	6	0.00913884	10.9177	64.1144	1.50123
AC010625.1	4	10	0.00402655	9.8003	47.1035	1.80475
ATG9B	3	7	0.0126471	9.33895	52.1106	1.31958
BRINP2	3	7	0.0126471	9.33895	52.1106	1.31958
BRWD1	3	7	0.0126471	9.33895	52.1106	1.31958
CASZ1	3	7	0.0126471	9.33895	52.1106	1.31958
CHD5	3	7	0.0126471	9.33895	52.1106	1.31958
FER1L5	3	7	0.0126471	9.33895	52.1106	1.31958
GOLGA8J	3	7	0.0126471	9.33895	52.1106	1.31958
HNRNPA1P44	3	7	0.0126471	9.33895	52.1106	1.31958
LMAN1	3	7	0.0126471	9.33895	52.1106	1.31958
MEGF6	3	7	0.0126471	9.33895	52.1106	1.31958
MYO5A	3	7	0.0126471	9.33895	52.1106	1.31958
NPHP1	3	7	0.0126471	9.33895	52.1106	1.31958
PLEKHG2	3	7	0.0126471	9.33895	52.1106	1.31958
PRPF40B	3	7	0.0126471	9.33895	52.1106	1.31958
RREB1	3	7	0.0126471	9.33895	52.1106	1.31958
SAP130	3	7	0.0126471	9.33895	52.1106	1.31958
SERPINB10	3	7	0.0126471	9.33895	52.1106	1.31958
TAF1B	3	7	0.0126471	9.33895	52.1106	1.31958
UPF3A	3	7	0.0126471	9.33895	52.1106	1.31958
USP48	3	7	0.0126471	9.33895	52.1106	1.31958
ZZEF1	3	7	0.0126471	9.33895	52.1106	1.31958
AC012400.1	3	8	0.0168448	8.15095	43.705	1.17582
ACVR2A	3	8	0.0168448	8.15095	43.705	1.17582
CCDC150	3	8	0.0168448	8.15095	43.705	1.17582
CRYBG3	3	8	0.0168448	8.15095	43.705	1.17582
CSPP1	3	8	0.0168448	8.15095	43.705	1.17582
DAPK1	3	8	0.0168448	8.15095	43.705	1.17582
HGF	3	8	0.0168448	8.15095	43.705	1.17582
HIVEP2	3	8	0.0168448	8.15095	43.705	1.17582
PIGO	3	8	0.0168448	8.15095	43.705	1.17582
PLEKHH3	3	8	0.0168448	8.15095	43.705	1.17582
SMAP1	3	8	0.0168448	8.15095	43.705	1.17582
SULF1	3	8	0.0168448	8.15095	43.705	1.17582
SYNPO2L	3	8	0.0168448	8.15095	43.705	1.17582
ZFHX2	3	8	0.0168448	8.15095	43.705	1.17582
F5	4	12	0.00688904	8.10754	37.7016	1.52653
ROBO2	4	12	0.00688904	8.10754	37.7016	1.52653
DNAH14	4	13	0.00873774	7.45296	34.2409	1.4156
CEP350	3	9	0.0217546	7.22094	37.6721	1.05916
ELMO2P1	3	9	0.0217546	7.22094	37.6721	1.05916
IGSF9B	3	9	0.0217546	7.22094	37.6721	1.05916
KCNQ3	3	9	0.0217546	7.22094	37.6721	1.05916
PCNT	3	9	0.0217546	7.22094	37.6721	1.05916
ROBO1	3	9	0.0217546	7.22094	37.6721	1.05916
WDR87	3	9	0.0217546	7.22094	37.6721	1.05916
FBN2	3	10	0.0273917	6.4767	33.0345	0.962621
LCT	3	10	0.0273917	6.4767	33.0345	0.962621
LYST	3	10	0.0273917	6.4767	33.0345	0.962621
MYO3B	3	10	0.0273917	6.4767	33.0345	0.962621
ZNF98	3	10	0.0273917	6.4767	33.0345	0.962621
CACNA1H	4	15	0.0133831	6.40121	28.8342	1.23327
CEP164	3	11	0.033764	5.86478	29.3653	0.881435
DAB2IP	3	11	0.033764	5.86478	29.3653	0.881435
FNDC1	3	11	0.033764	5.86478	29.3653	0.881435
MAMDC4	3	11	0.033764	5.86478	29.3653	0.881435
NPHP4	3	11	0.033764	5.86478	29.3653	0.881435
NRXN1	3	11	0.033764	5.86478	29.3653	0.881435
OTOL1	3	11	0.033764	5.86478	29.3653	0.881435
PDZD2	3	11	0.033764	5.86478	29.3653	0.881435
TMEM132D	3	11	0.033764	5.86478	29.3653	0.881435
ZNF462	3	11	0.033764	5.86478	29.3653	0.881435
ZNF716	3	11	0.033764	5.86478	29.3653	0.881435
CD93	3	12	0.0408734	5.35339	26.4044	0.812123
COL6A1	3	12	0.0408734	5.35339	26.4044	0.812123
DNAH1	3	12	0.0408734	5.35339	26.4044	0.812123
NLRP5	3	12	0.0408734	5.35339	26.4044	0.812123
PCDHB13	3	12	0.0408734	5.35339	26.4044	0.812123
SPAG17	3	12	0.0408734	5.35339	26.4044	0.812123
TSC2	3	12	0.0408734	5.35339	26.4044	0.812123
PIK3CA	5	25	0.01405	5.29661	22.6274	1.18565
DNAH7	4	18	0.0230207	5.25804	23.1816	1.0287
PRG4	6	35	0.011751	5.11812	22.5059	1.22478
CEP290	3	13	0.0487159	4.91988	23.9534	0.752344
CFAP54	3	13	0.0487159	4.91988	23.9534	0.752344
COL6A5	3	13	0.0487159	4.91988	23.9534	0.752344
CROCC	3	13	0.0487159	4.91988	23.9534	0.752344
FAT1	3	13	0.0487159	4.91988	23.9534	0.752344
GOLGA8F	3	13	0.0487159	4.91988	23.9534	0.752344
KIR2DL1	3	13	0.0487159	4.91988	23.9534	0.752344
NCOR2	3	13	0.0487159	4.91988	23.9534	0.752344
NKX2-3	3	13	0.0487159	4.91988	23.9534	0.752344
NEB	4	20	0.0314218	4.68366	20.4342	0.923515
ZNF43	4	22	0.0415244	4.21256	18.2327	0.835961
MTCH2	5	31	0.0311805	4.12488	17.3906	0.934231
ABCA13	4	23	0.047237	4.00738	17.2785	0.79746
ZNF469	5	32	0.0349985	3.97182	16.7151	0.900946
HRNR	6	43	0.0294813	3.95627	17.2406	0.954387

## Sheet: Age 50
Hugo_Symbol	Age>50	Age<50	pval	odds ratio	confidence interval up	confidence interval low
RBL1	1	6	0.000186354	0.0333448	0.28902	0.000708207
SYT17	1	5	0.000958649	0.0412346	0.385635	0.000851998
MAMDC4	6	8	0.00098117	0.143344	0.510209	0.0379029
ITPR2	3	6	0.00165647	0.100524	0.500049	0.0154209
HUWE1	7	8	0.00181136	0.16807	0.575665	0.0477324
HDAC9	2	5	0.00288939	0.0826014	0.531028	0.00754345
JADE1	2	5	0.00288939	0.0826014	0.531028	0.00754345
PTPRF	2	5	0.00288939	0.0826014	0.531028	0.00754345
SETBP1	6	7	0.00351325	0.169202	0.633315	0.0435968
CASZ1	4	6	0.00356341	0.134506	0.604701	0.0263108
FER1L5	4	6	0.00356341	0.134506	0.604701	0.0263108
MAGI2	3	5	0.00663569	0.124273	0.674918	0.0183697
RXFP2	3	5	0.00663569	0.124273	0.674918	0.0183697
TTC29	3	5	0.00663569	0.124273	0.674918	0.0183697
ASTN1	5	6	0.00674503	0.16889	0.709807	0.0381946
PLEKHH3	5	6	0.00674503	0.16889	0.709807	0.0381946
SEC63	5	6	0.00674503	0.16889	0.709807	0.0381946
PIK3CA	19	11	0.0106763	0.320838	0.837342	0.126837
CEP350	6	6	0.0116058	0.203631	0.815727	0.0507026
ANKFN1	4	5	0.0128597	0.166313	0.818942	0.0312069
GCN1	4	5	0.0128597	0.166313	0.818942	0.0312069
MAPKBP1	4	5	0.0128597	0.166313	0.818942	0.0312069
MYBPC3	4	5	0.0128597	0.166313	0.818942	0.0312069
SIN3A	4	5	0.0128597	0.166313	0.818942	0.0312069
SLC4A5	4	5	0.0128597	0.166313	0.818942	0.0312069
SPAG4	4	5	0.0128597	0.166313	0.818942	0.0312069
UBR3	4	5	0.0128597	0.166313	0.818942	0.0312069
PAN3	22	12	0.0136619	0.334426	0.839706	0.136853
F5	9	7	0.0149068	0.257848	0.881945	0.0782776
BSN	30	14	0.0163081	0.381318	0.899813	0.164814
SPRED3	20	0	0.0163432	Inf	Inf	1.22696
FBN2	7	6	0.0185424	0.238783	0.922653	0.0636997
LYST	7	6	0.0185424	0.238783	0.922653	0.0636997
BRINP2	5	5	0.022156	0.208802	0.963818	0.0451487
FMN1	5	5	0.022156	0.208802	0.963818	0.0451487
MOV10L1	5	5	0.022156	0.208802	0.963818	0.0451487
MYH11	5	5	0.022156	0.208802	0.963818	0.0451487
NLGN4X	5	5	0.022156	0.208802	0.963818	0.0451487
RAPGEF2	5	5	0.022156	0.208802	0.963818	0.0451487
SON	5	5	0.022156	0.208802	0.963818	0.0451487
NBPF1	28	13	0.0241901	0.393807	0.948843	0.167708
CDC42EP1	18	0	0.027367	Inf	Inf	1.0784
AC010625.1	8	6	0.0279151	0.274357	1.03066	0.0770793
ZNF716	8	6	0.0279151	0.274357	1.03066	0.0770793
MAFA	32	2	0.0319601	4.35136	39.2813	1.02204
ABCA2	6	5	0.0349985	0.251774	1.10994	0.0598262
ACVR2A	6	5	0.0349985	0.251774	1.10994	0.0598262
ADAMTS10	6	5	0.0349985	0.251774	1.10994	0.0598262
C2CD6	6	5	0.0349985	0.251774	1.10994	0.0598262
CSPP1	6	5	0.0349985	0.251774	1.10994	0.0598262
HGF	6	5	0.0349985	0.251774	1.10994	0.0598262
MIR4477A	6	5	0.0349985	0.251774	1.10994	0.0598262
NCOA3	6	5	0.0349985	0.251774	1.10994	0.0598262
PIGO	6	5	0.0349985	0.251774	1.10994	0.0598262
ZFHX2	6	5	0.0349985	0.251774	1.10994	0.0598262
FBXW7	26	12	0.0359367	0.406426	1.00414	0.169965
COL6A1	9	6	0.0400252	0.310371	1.13991	0.0908023
NLRP5	9	6	0.0400252	0.310371	1.13991	0.0908023
KLF2	16	0	0.0457706	Inf	Inf	0.933938
MSLNL	16	0	0.0457706	Inf	Inf	0.933938
QRICH2	16	0	0.0457706	Inf	Inf	0.933938
RN7SKP48	17	0	0.0463447	Inf	Inf	1.00566

## Sheet: Age 60
Hugo_Symbol	Older	Younger	pval	odds ratio	confidence interval up	confidence interval low
CC2D2B	0	8	0.00144969	0	0.457118	0
ACOXL	0	7	0.00335905	0	0.547129	0
ADRA2C	0	7	0.00335905	0	0.547129	0
ARL9	0	7	0.00335905	0	0.547129	0
CYP7A1	0	7	0.00335905	0	0.547129	0
EML1	0	7	0.00335905	0	0.547129	0
FOLH1	0	7	0.00335905	0	0.547129	0
TUT4	0	7	0.00335905	0	0.547129	0
ZNF546	0	7	0.00335905	0	0.547129	0
ASTN2	2	11	0.00358622	0.13503	0.644436	0.0141256
SPRED3	17	3	0.00413393	5.31662	29.3269	1.4633
TUBB8	17	3	0.00413393	5.31662	29.3269	1.4633
CPT1B	1	9	0.00584683	0.0839174	0.626715	0.00188303
NLGN4X	1	9	0.00584683	0.0839174	0.626715	0.00188303
PATJ	1	9	0.00584683	0.0839174	0.626715	0.00188303
DNAH1	3	12	0.00611891	0.184812	0.716651	0.0323694
ANKRD30A	6	16	0.00667552	0.270161	0.770255	0.0824628
SETD2	2	10	0.00717265	0.150322	0.733998	0.0155839
WDR87	2	10	0.00717265	0.150322	0.733998	0.0155839
CHST8	0	6	0.00772986	0	0.676622	0
DNM3	0	6	0.00772986	0	0.676622	0
EIF2S3B	0	6	0.00772986	0	0.676622	0
EXOC1	0	6	0.00772986	0	0.676622	0
GMNC	0	6	0.00772986	0	0.676622	0
GPHN	0	6	0.00772986	0	0.676622	0
GRID2	0	6	0.00772986	0	0.676622	0
ITGA1	0	6	0.00772986	0	0.676622	0
NECAP1	0	6	0.00772986	0	0.676622	0
OR10H4	0	6	0.00772986	0	0.676622	0
OTUD4	0	6	0.00772986	0	0.676622	0
PDGFRA	0	6	0.00772986	0	0.676622	0
SP110	0	6	0.00772986	0	0.676622	0
SPATA1	0	6	0.00772986	0	0.676622	0
STXBP3	0	6	0.00772986	0	0.676622	0
TPTE2	0	6	0.00772986	0	0.676622	0
TRIM72	0	6	0.00772986	0	0.676622	0
TUB	0	6	0.00772986	0	0.676622	0
ZNF678	0	6	0.00772986	0	0.676622	0
ZNF709	0	6	0.00772986	0	0.676622	0
AHDC1	8	0	0.00867557	Inf	Inf	1.46404
GAGE2A	8	0	0.00867557	Inf	Inf	1.46404
ABCC4	1	8	0.0119001	0.0955532	0.73646	0.00211811
ANK1	1	8	0.0119001	0.0955532	0.73646	0.00211811
ITPR2	1	8	0.0119001	0.0955532	0.73646	0.00211811
MAPKBP1	1	8	0.0119001	0.0955532	0.73646	0.00211811
NIN	1	8	0.0119001	0.0955532	0.73646	0.00211811
SLITRK4	1	8	0.0119001	0.0955532	0.73646	0.00211811
SMG1	1	8	0.0119001	0.0955532	0.73646	0.00211811
SPAG4	1	8	0.0119001	0.0955532	0.73646	0.00211811
ZNF727	1	8	0.0119001	0.0955532	0.73646	0.00211811
MYH7B	10	1	0.0133865	8.90746	393.322	1.22338
YBX2	10	1	0.0133865	8.90746	393.322	1.22338
NBPF20	10	20	0.0157962	0.353937	0.850363	0.138763
NLRP3	7	0	0.0169523	Inf	Inf	1.22583
FBXW10	4	12	0.0170119	0.248495	0.860318	0.0562553
ZNF705G	4	12	0.0170119	0.248495	0.860318	0.0562553
ACOD1	0	5	0.0176682	0	0.877761	0
ANO6	0	5	0.0176682	0	0.877761	0
ARHGAP12	0	5	0.0176682	0	0.877761	0
B3GLCT	0	5	0.0176682	0	0.877761	0
BEST3	0	5	0.0176682	0	0.877761	0
C4orf17	0	5	0.0176682	0	0.877761	0
C7orf25	0	5	0.0176682	0	0.877761	0
CCDC18	0	5	0.0176682	0	0.877761	0
CCDC186	0	5	0.0176682	0	0.877761	0
CCR5	0	5	0.0176682	0	0.877761	0
CD180	0	5	0.0176682	0	0.877761	0
CD3EAP	0	5	0.0176682	0	0.877761	0
CDADC1	0	5	0.0176682	0	0.877761	0
CEP104	0	5	0.0176682	0	0.877761	0
CFAP61	0	5	0.0176682	0	0.877761	0
CPED1	0	5	0.0176682	0	0.877761	0
CRPPA	0	5	0.0176682	0	0.877761	0
CT47B1	0	5	0.0176682	0	0.877761	0
CYP4F2	0	5	0.0176682	0	0.877761	0
DSE	0	5	0.0176682	0	0.877761	0
DTHD1	0	5	0.0176682	0	0.877761	0
EFCAB8	0	5	0.0176682	0	0.877761	0
EXO1	0	5	0.0176682	0	0.877761	0
FAM90A10P	0	5	0.0176682	0	0.877761	0
FMO2	0	5	0.0176682	0	0.877761	0
FOXC2	0	5	0.0176682	0	0.877761	0
GALNT5	0	5	0.0176682	0	0.877761	0
GLP2R	0	5	0.0176682	0	0.877761	0
GPR75	0	5	0.0176682	0	0.877761	0
IFIH1	0	5	0.0176682	0	0.877761	0
IFNGR1	0	5	0.0176682	0	0.877761	0
KLHL30	0	5	0.0176682	0	0.877761	0
LTA	0	5	0.0176682	0	0.877761	0
MAP3K20	0	5	0.0176682	0	0.877761	0
MBL2	0	5	0.0176682	0	0.877761	0
MEPE	0	5	0.0176682	0	0.877761	0
MERTK	0	5	0.0176682	0	0.877761	0
MMP12	0	5	0.0176682	0	0.877761	0
NLGN1	0	5	0.0176682	0	0.877761	0
OR10R2	0	5	0.0176682	0	0.877761	0
OR6B1	0	5	0.0176682	0	0.877761	0
PCF11	0	5	0.0176682	0	0.877761	0
PHF20L1	0	5	0.0176682	0	0.877761	0
PIGG	0	5	0.0176682	0	0.877761	0
PLCB1	0	5	0.0176682	0	0.877761	0
PPP2R1B	0	5	0.0176682	0	0.877761	0
PRND	0	5	0.0176682	0	0.877761	0
PRPF6	0	5	0.0176682	0	0.877761	0
RBM26	0	5	0.0176682	0	0.877761	0
RGPD8	0	5	0.0176682	0	0.877761	0
RINT1	0	5	0.0176682	0	0.877761	0
SACM1L	0	5	0.0176682	0	0.877761	0
SLC10A2	0	5	0.0176682	0	0.877761	0
SLC39A12	0	5	0.0176682	0	0.877761	0
SLC39A2	0	5	0.0176682	0	0.877761	0
SLITRK3	0	5	0.0176682	0	0.877761	0
SNRK	0	5	0.0176682	0	0.877761	0
SPHK1	0	5	0.0176682	0	0.877761	0
SPTY2D1	0	5	0.0176682	0	0.877761	0
STK4	0	5	0.0176682	0	0.877761	0
TSKU	0	5	0.0176682	0	0.877761	0
TULP3	0	5	0.0176682	0	0.877761	0
UNC13D	0	5	0.0176682	0	0.877761	0
VIM	0	5	0.0176682	0	0.877761	0
ZBED8	0	5	0.0176682	0	0.877761	0
ZBTB11	0	5	0.0176682	0	0.877761	0
ZC3H6	0	5	0.0176682	0	0.877761	0
ZFYVE16	0	5	0.0176682	0	0.877761	0
ZNF354B	0	5	0.0176682	0	0.877761	0
ZNF429	0	5	0.0176682	0	0.877761	0
ZNF44	0	5	0.0176682	0	0.877761	0
ZNF644	0	5	0.0176682	0	0.877761	0
ZNF718	0	5	0.0176682	0	0.877761	0
ZSCAN31	0	5	0.0176682	0	0.877761	0
FAM131C	14	3	0.0207864	4.24207	23.8031	1.1297
FBN2	3	10	0.0214215	0.227337	0.921393	0.0389343
SETBP1	3	10	0.0214215	0.227337	0.921393	0.0389343
BICRA	43	21	0.021518	2.13387	4.21938	1.10297
GOLGA6L1	5	13	0.0234547	0.285582	0.899004	0.0763497
AL117337.1	1	7	0.0239504	0.110508	0.887317	0.00241206
DSEL	1	7	0.0239504	0.110508	0.887317	0.00241206
ERAP1	1	7	0.0239504	0.110508	0.887317	0.00241206
GAS2L2	1	7	0.0239504	0.110508	0.887317	0.00241206
GHR	1	7	0.0239504	0.110508	0.887317	0.00241206
GOLGA5	1	7	0.0239504	0.110508	0.887317	0.00241206
HTR5A	1	7	0.0239504	0.110508	0.887317	0.00241206
LCOR	1	7	0.0239504	0.110508	0.887317	0.00241206
RGS7BP	1	7	0.0239504	0.110508	0.887317	0.00241206
TRPC4	1	7	0.0239504	0.110508	0.887317	0.00241206
TTBK2	1	7	0.0239504	0.110508	0.887317	0.00241206
TTC29	1	7	0.0239504	0.110508	0.887317	0.00241206
NCOA3	2	9	0.0246189	0.16908	0.848733	0.0173436
TXNDC2	11	20	0.0293756	0.393133	0.925335	0.159165
ATP8B3	4	11	0.0300161	0.274481	0.970537	0.0614244
HUWE1	4	11	0.0300161	0.274481	0.970537	0.0614244
NLRP7	4	11	0.0300161	0.274481	0.970537	0.0614244
TSC2	4	11	0.0300161	0.274481	0.970537	0.0614244
JUP	6	0	0.0331839	Inf	Inf	0.993411
MSL1	6	0	0.0331839	Inf	Inf	0.993411
NADSYN1	6	0	0.0331839	Inf	Inf	0.993411
NBPF1	16	25	0.0335298	0.447088	0.950374	0.205235
CXXC4	24	9	0.0339129	2.52823	6.57234	1.0559
PAN3	13	21	0.0380146	0.444972	1.00559	0.190398
CEP350	3	9	0.0388358	0.255664	1.06737	0.0431413
KCNQ3	3	9	0.0388358	0.255664	1.06737	0.0431413
LAMA4	3	9	0.0388358	0.255664	1.06737	0.0431413
LRRC7	3	9	0.0388358	0.255664	1.06737	0.0431413
MST1	3	9	0.0388358	0.255664	1.06737	0.0431413
CTAGE6	5	12	0.0396791	0.313312	1.00475	0.0829273
DNAH14	5	12	0.0396791	0.313312	1.00475	0.0829273
EYS	5	12	0.0396791	0.313312	1.00475	0.0829273
SPEG	16	5	0.0398722	2.9072	10.5969	0.963517
KRTAP9-6	11	2	0.0401531	4.89986	46.7132	1.02708
MARCKS	11	2	0.0401531	4.89986	46.7132	1.02708
SALL3	11	2	0.0401531	4.89986	46.7132	1.02708
KRAS	37	44	0.0414488	0.534704	0.985699	0.287982
DENND1C	8	1	0.042524	6.98758	315.406	0.906821
SHISA9	8	1	0.042524	6.98758	315.406	0.906821
SNAPC4	8	1	0.042524	6.98758	315.406	0.906821
TMEM132E	8	1	0.042524	6.98758	315.406	0.906821
PTPN23	26	11	0.0438659	2.23941	5.379	0.98911
ABCB5	2	8	0.0451627	0.192515	1.00055	0.0194204
CASZ1	2	8	0.0451627	0.192515	1.00055	0.0194204
CBWD3	2	8	0.0451627	0.192515	1.00055	0.0194204
CDH9	2	8	0.0451627	0.192515	1.00055	0.0194204
FER1L5	2	8	0.0451627	0.192515	1.00055	0.0194204
FMN1	2	8	0.0451627	0.192515	1.00055	0.0194204
GMCL2	2	8	0.0451627	0.192515	1.00055	0.0194204
IMPG1	2	8	0.0451627	0.192515	1.00055	0.0194204
MEGF6	2	8	0.0451627	0.192515	1.00055	0.0194204
MOV10L1	2	8	0.0451627	0.192515	1.00055	0.0194204
PCDHB10	2	8	0.0451627	0.192515	1.00055	0.0194204
POSTN	2	8	0.0451627	0.192515	1.00055	0.0194204
SAMD9	2	8	0.0451627	0.192515	1.00055	0.0194204
SCYGR1	2	8	0.0451627	0.192515	1.00055	0.0194204
ZSCAN5C	2	8	0.0451627	0.192515	1.00055	0.0194204
ZNF71	18	6	0.0475388	2.75338	8.89163	0.986852
ABCA5	1	6	0.0475479	0.130437	1.1068	0.00279016
ADCY9	1	6	0.0475479	0.130437	1.1068	0.00279016
ALDH1L2	1	6	0.0475479	0.130437	1.1068	0.00279016
ARHGAP20	1	6	0.0475479	0.130437	1.1068	0.00279016
ARHGAP5	1	6	0.0475479	0.130437	1.1068	0.00279016
ATP1A4	1	6	0.0475479	0.130437	1.1068	0.00279016
BANK1	1	6	0.0475479	0.130437	1.1068	0.00279016
BRD2	1	6	0.0475479	0.130437	1.1068	0.00279016
CCDC171	1	6	0.0475479	0.130437	1.1068	0.00279016
CDK12	1	6	0.0475479	0.130437	1.1068	0.00279016
CERKL	1	6	0.0475479	0.130437	1.1068	0.00279016
CLSTN1	1	6	0.0475479	0.130437	1.1068	0.00279016
CSTL1	1	6	0.0475479	0.130437	1.1068	0.00279016
DAPK3	1	6	0.0475479	0.130437	1.1068	0.00279016
FILIP1	1	6	0.0475479	0.130437	1.1068	0.00279016
GNAT2	1	6	0.0475479	0.130437	1.1068	0.00279016
IRS1	1	6	0.0475479	0.130437	1.1068	0.00279016
KAT2B	1	6	0.0475479	0.130437	1.1068	0.00279016
KIAA1324L	1	6	0.0475479	0.130437	1.1068	0.00279016
KIDINS220	1	6	0.0475479	0.130437	1.1068	0.00279016
KYNU	1	6	0.0475479	0.130437	1.1068	0.00279016
MAML2	1	6	0.0475479	0.130437	1.1068	0.00279016
MIA3	1	6	0.0475479	0.130437	1.1068	0.00279016
NAP1L3	1	6	0.0475479	0.130437	1.1068	0.00279016
NLRP14	1	6	0.0475479	0.130437	1.1068	0.00279016
NLRP8	1	6	0.0475479	0.130437	1.1068	0.00279016
NUTM2F	1	6	0.0475479	0.130437	1.1068	0.00279016
OR11H12	1	6	0.0475479	0.130437	1.1068	0.00279016
PDCD11	1	6	0.0475479	0.130437	1.1068	0.00279016
PDHX	1	6	0.0475479	0.130437	1.1068	0.00279016
PLA2G4F	1	6	0.0475479	0.130437	1.1068	0.00279016
PRICKLE1	1	6	0.0475479	0.130437	1.1068	0.00279016
PRKCQ	1	6	0.0475479	0.130437	1.1068	0.00279016
PROSER1	1	6	0.0475479	0.130437	1.1068	0.00279016
PTPRF	1	6	0.0475479	0.130437	1.1068	0.00279016
PYROXD2	1	6	0.0475479	0.130437	1.1068	0.00279016
RASGRF2	1	6	0.0475479	0.130437	1.1068	0.00279016
RBL1	1	6	0.0475479	0.130437	1.1068	0.00279016
RTP5	1	6	0.0475479	0.130437	1.1068	0.00279016
SAMD9L	1	6	0.0475479	0.130437	1.1068	0.00279016
SECISBP2L	1	6	0.0475479	0.130437	1.1068	0.00279016
SPG11	1	6	0.0475479	0.130437	1.1068	0.00279016
SUCO	1	6	0.0475479	0.130437	1.1068	0.00279016
TECRL	1	6	0.0475479	0.130437	1.1068	0.00279016
UBR2	1	6	0.0475479	0.130437	1.1068	0.00279016
UGGT2	1	6	0.0475479	0.130437	1.1068	0.00279016
VCPIP1	1	6	0.0475479	0.130437	1.1068	0.00279016
ZNF658	1	6	0.0475479	0.130437	1.1068	0.00279016
CCDC168	16	24	0.0494895	0.47285	1.01063	0.216189

## Sheet: Relapse
Hugo_Symbol	Recurrence	Non_recurrence	pval	odds ratio	confidence interval up	confidence interval low
KRTAP10-4	12	44	0.00349485	4.54303	15.7479	1.46653
ARGLU1	6	13	0.00860161	4.99926	17.6057	1.31738
SRRM3	6	15	0.0149088	4.27664	14.691	1.14628
AMER1	4	7	0.0213033	5.53287	25.197	1.05657
EPHB6	4	7	0.0213033	5.53287	25.197	1.05657
FAM153A	4	7	0.0213033	5.53287	25.197	1.05657
PCDH9	4	7	0.0213033	5.53287	25.197	1.05657
HDHD5	6	17	0.0240094	3.72238	12.5465	1.01098
KRTAP10-7	5	12	0.024704	4.20633	15.5978	1.00358
MTSS2	5	12	0.024704	4.20633	15.5978	1.00358
SLC35G4	5	13	0.0317751	3.85818	14.0841	0.92974
KMT2D	6	19	0.0364253	3.28322	10.9047	0.90127
MLXIPL	6	19	0.0364253	3.28322	10.9047	0.90127
DHRS4	5	14	0.0400513	3.55929	12.8202	0.865133
AC087321.1	3	5	0.0448008	5.49967	31.6671	0.778126
CBWD5	3	5	0.0448008	5.49967	31.6671	0.778126
DOCK6	3	5	0.0448008	5.49967	31.6671	0.778126
PRB3	3	5	0.0448008	5.49967	31.6671	0.778126

## Sheet: Metastasis
Hugo_Symbol	Metastasis	Non_metastasis	pval	odds ratio	confidence interval up	confidence interval low
MUC7	7	4	0.000621562	9.6946	48.2517	2.29151
CLEC18A	5	1	0.000721146	26.1504	1266.77	2.7897
AL669918.1	6	3	0.001193	10.7585	70.17	2.15524
SALL2	6	3	0.001193	10.7585	70.17	2.15524
PRAMEF10	14	23	0.00126277	3.99231	9.65748	1.63507
ATN1	8	8	0.00207439	5.62999	18.8905	1.68605
CYP4B1	5	2	0.00219534	13.0589	143.372	2.02605
EML1	5	2	0.00219534	13.0589	143.372	2.02605
OR2L3	5	2	0.00219534	13.0589	143.372	2.02605
PDCD11	5	2	0.00219534	13.0589	143.372	2.02605
USP31	5	2	0.00219534	13.0589	143.372	2.02605
ZNF497	5	2	0.00219534	13.0589	143.372	2.02605
KCNN3	7	6	0.00244545	6.40757	24.9765	1.70499
MUC6	13	22	0.0024915	3.72793	9.12833	1.49882
CELA3A	6	4	0.00259291	8.0384	41.1924	1.78235
DNMBP	6	4	0.00259291	8.0384	41.1924	1.78235
KRT32	6	4	0.00259291	8.0384	41.1924	1.78235
DENND1A	9	11	0.00261868	4.69903	13.9274	1.55798
ANKRD36	12	19	0.00339046	3.89111	9.82174	1.5127
EFS	8	9	0.00341006	4.97804	16.0279	1.52725
SHANK3	8	9	0.00341006	4.97804	16.0279	1.52725
FLT4	7	7	0.00425255	5.46561	19.8647	1.50958
CC2D1A	6	5	0.00495852	6.40422	28.4532	1.5185
OPLAH	6	5	0.00495852	6.40422	28.4532	1.5185
TG	6	5	0.00495852	6.40422	28.4532	1.5185
AC092143.1	5	3	0.005092	8.6838	58.9062	1.5942
C2orf73	5	3	0.005092	8.6838	58.9062	1.5942
CC2D2B	5	3	0.005092	8.6838	58.9062	1.5942
CSNKA2IP	5	3	0.005092	8.6838	58.9062	1.5942
GUCY1B1	5	3	0.005092	8.6838	58.9062	1.5942
KIF26A	5	3	0.005092	8.6838	58.9062	1.5942
PLEKHH1	5	3	0.005092	8.6838	58.9062	1.5942
TRPV1	5	3	0.005092	8.6838	58.9062	1.5942
WRAP53	5	3	0.005092	8.6838	58.9062	1.5942
LRRC37A2	6	6	0.00861929	5.31253	21.4212	1.32145
PZP	6	6	0.00861929	5.31253	21.4212	1.32145
ALPG	5	4	0.00996574	6.48904	34.6978	1.31392
C1orf167	5	4	0.00996574	6.48904	34.6978	1.31392
CBX6	5	4	0.00996574	6.48904	34.6978	1.31392
GTPBP6	5	4	0.00996574	6.48904	34.6978	1.31392
MAP2K2	5	4	0.00996574	6.48904	34.6978	1.31392
NIN	5	4	0.00996574	6.48904	34.6978	1.31392
NUTM2B	5	4	0.00996574	6.48904	34.6978	1.31392
PTPRG	5	4	0.00996574	6.48904	34.6978	1.31392
SEZ6L2	5	4	0.00996574	6.48904	34.6978	1.31392
SHISA9	5	4	0.00996574	6.48904	34.6978	1.31392
TTC33	5	4	0.00996574	6.48904	34.6978	1.31392
DMD	8	12	0.0116242	3.67074	10.8761	1.18476
ZNF443	8	12	0.0116242	3.67074	10.8761	1.18476
COL4A4	6	7	0.0139111	4.53135	17.0577	1.16843
KRTAP5-2	6	7	0.0139111	4.53135	17.0577	1.16843
MUC4	6	7	0.0139111	4.53135	17.0577	1.16843
SETBP1	6	7	0.0139111	4.53135	17.0577	1.16843
DYNC2H1	7	10	0.0158175	3.76509	12.0651	1.11739
AMOTL1	5	5	0.0173386	5.16962	23.988	1.11655
BHLHE22	5	5	0.0173386	5.16962	23.988	1.11655
CBWD3	5	5	0.0173386	5.16962	23.988	1.11655
EFCAB6	5	5	0.0173386	5.16962	23.988	1.11655
GOLGA8J	5	5	0.0173386	5.16962	23.988	1.11655
HEG1	5	5	0.0173386	5.16962	23.988	1.11655
MEGF6	5	5	0.0173386	5.16962	23.988	1.11655
NPIPB5	5	5	0.0173386	5.16962	23.988	1.11655
PATJ	5	5	0.0173386	5.16962	23.988	1.11655
PDPR	5	5	0.0173386	5.16962	23.988	1.11655
RBMX	5	5	0.0173386	5.16962	23.988	1.11655
SHROOM3	5	5	0.0173386	5.16962	23.988	1.11655
ZSCAN5C	5	5	0.0173386	5.16962	23.988	1.11655
CCDC120	6	8	0.0211551	3.9443	14.1023	1.04606
NR4A3	6	8	0.0211551	3.9443	14.1023	1.04606
TCP10	6	8	0.0211551	3.9443	14.1023	1.04606
HSPG2	7	11	0.0224849	3.40332	10.6169	1.02644
IGDCC4	7	11	0.0224849	3.40332	10.6169	1.02644
AC089987.1	5	6	0.0276553	4.28805	18.1139	0.969602
AQP12A	5	6	0.0276553	4.28805	18.1139	0.969602
CNTRL	5	6	0.0276553	4.28805	18.1139	0.969602
FO681492.1	5	6	0.0276553	4.28805	18.1139	0.969602
GP1BA	5	6	0.0276553	4.28805	18.1139	0.969602
IRF2BP2	5	6	0.0276553	4.28805	18.1139	0.969602
SDCBPP2	5	6	0.0276553	4.28805	18.1139	0.969602
SIPA1L3	5	6	0.0276553	4.28805	18.1139	0.969602
ZMIZ1	0	21	0.0291315	0	0.824963	0
COL6A1	6	9	0.0306378	3.4871	11.9795	0.945862
FCGR3B	6	9	0.0306378	3.4871	11.9795	0.945862
LINC02821	6	9	0.0306378	3.4871	11.9795	0.945862
OBSL1	6	9	0.0306378	3.4871	11.9795	0.945862
TBP	6	9	0.0306378	3.4871	11.9795	0.945862
VWDE	6	9	0.0306378	3.4871	11.9795	0.945862
APOB	8	14	0.0325479	3.10886	8.89018	1.02655
WIPF3	15	38	0.0337864	2.43479	5.57355	1.05043
TXNDC2	10	21	0.0371333	2.66908	6.81178	0.999239
TCHH	22	70	0.0405853	2.21509	5.14723	0.98793
COL27A1	5	7	0.0412524	3.65713	14.4373	0.85586
COL4A6	5	7	0.0412524	3.65713	14.4373	0.85586
COL5A2	5	7	0.0412524	3.65713	14.4373	0.85586
DOCK8	5	7	0.0412524	3.65713	14.4373	0.85586
FTOP1	5	7	0.0412524	3.65713	14.4373	0.85586
LAMA3	5	7	0.0412524	3.65713	14.4373	0.85586
OR7E24	5	7	0.0412524	3.65713	14.4373	0.85586
PRAMEF9	5	7	0.0412524	3.65713	14.4373	0.85586
SSBP4	5	7	0.0412524	3.65713	14.4373	0.85586
TENM4	5	7	0.0412524	3.65713	14.4373	0.85586
VCX3B	5	7	0.0412524	3.65713	14.4373	0.85586
WASHC2A	5	7	0.0412524	3.65713	14.4373	0.85586
AMER1	6	10	0.0425953	3.12086	10.3805	0.862308
PNPLA7	6	10	0.0425953	3.12086	10.3805	0.862308
SPTBN5	6	10	0.0425953	3.12086	10.3805	0.862308
ZNF479	6	10	0.0425953	3.12086	10.3805	0.862308
PABPC1	3	39	0.0427448	0.297092	1.03199	0.0552234
C2orf16	8	16	0.0452252	2.68656	7.48317	0.90281
MKI67	8	16	0.0452252	2.68656	7.48317	0.90281
